# Supplementary material for: Involvement of an ABI-like protein and a Ca2+-ATPase in drought tolerance as revealed by transcript profiling of a sweetpotato somatic hybrid and its parents Ipomoea batatas (L.) Lam. and I. triloba L
Source: PLoS One. 2018 Feb 21;13(2):e0193193. doi: 10.1371/journal.pone.0193193 (PMC5821372; doi:10.1371/journal.pone.0193193)
Supplement: S1 Appendix — (XLSX) [file pone.0193193.s003.xlsx]

## Sheet: 6h_up-regulated
Transcript_id	K14_6h-0h	KT1_6h-0h	K121_6h-0h	#GeneID	COG_class	COG_class_annotation	GO_annotation	KEGG_annotation	KOG_class	KOG_class_annotation	Pfam_annotation	Swissprot_annotation	nr_annotation
c89582_graph_c0	0	1.87274	1.05968	c89582_graph_c0	--	--	Cellular Component: vacuolar membrane (GO:0005774);; Cellular Component: endoplasmic reticulum (GO:0005783);; Cellular Component: Golgi apparatus (GO:0005794);; Cellular Component: plasma membrane (GO:0005886);; Biological Process: pentose-phosphate shunt (GO:0006098);; Molecular Function: xylose isomerase activity (GO:0009045);; Biological Process: D-xylose metabolic process (GO:0042732);; Molec…	K01805|0|rcu:RCOM_0077940|Xylose isomerase, putative (EC:5.3.1.5); K01805 xylose isomerase [EC:5.3.1.5] (A)	--	--	Xylose isomerase-like TIM barrel	Xylose isomerase GN=XYLA OS=Arabidopsis thaliana (Mouse-ear cress) PE=2 SV=2	unnamed protein product [Coffea canephora]
c41087_graph_c0	0	4.39129	4.28411
c82307_graph_c0	0	1.62179	1.36027	c82307_graph_c0	[I]	Lipid transport and metabolism	--	K00232|7.43005e-121|pda:103706627|acyl-coenzyme A oxidase 4, peroxisomal-like; K00232 acyl-CoA oxidase [EC:1.3.3.6] (A)	[E]	Amino acid transport and metabolism	Acyl-CoA dehydrogenase, N-terminal domain;; Acyl-CoA dehydrogenase, middle domain;; Acyl-CoA dehydrogenase, C-terminal domain	Acyl-coenzyme A oxidase 4, peroxisomal GN=ACX4 OS=Arabidopsis thaliana (Mouse-ear cress) PE=1 SV=1	PREDICTED: acyl-coenzyme A oxidase 4, peroxisomal [Nicotiana sylvestris]
c86734_graph_c0	0	1.06	1.11405	c86734_graph_c0	--	--	--	--	--	--	--	--	PREDICTED: eukaryotic translation initiation factor 3 subunit J-A-like [Nicotiana sylvestris]
c85877_graph_c0	0	3.10787	2.23081	c85877_graph_c0	[TZDR]	--	Molecular Function: calcium ion binding (GO:0005509);; Cellular Component: vacuole (GO:0005773);; Cellular Component: plasma membrane (GO:0005886);; Biological Process: pollen germination (GO:0009846);; Biological Process: regulation of photomorphogenesis (GO:0010099);; Biological Process: calcium-mediated signaling (GO:0019722);;	K02183|1.88279e-32|zma:100381315|calmodulin (EC:2.7.11.19); K02183 calmodulin (A)	[T]	Signal transduction mechanisms	EF hand;; EF-hand domain pair;; EF-hand domain;; EF-hand domain pair;; EF hand;; Domain of unknown function (DUF4219)	--	calmodulin [Zea mays]
c83334_graph_c0	0	1.96689	1.35591	c83334_graph_c0	[C]	Energy production and conversion	Molecular Function: iron ion binding (GO:0005506);; Cellular Component: mitochondrial intermembrane space (GO:0005758);; Molecular Function: electron carrier activity (GO:0009055);; Molecular Function: heme binding (GO:0020037);; Biological Process: electron transport chain (GO:0022900);; Cellular Component: respiratory chain (GO:0070469);;	K08738|1.87789e-46|rcu:RCOM_1433300|Cytochrome c, putative; K08738 cytochrome c (A)	[C]	Energy production and conversion	Cytochrome c;; Cytochrome C oxidase, cbb3-type, subunit III	Cytochrome c OS=Sesamum indicum (Oriental sesame) PE=1 SV=1	Cytochrome c [Gossypium arboreum]
c85554_graph_c0	0	3.48887	2.08431	c85554_graph_c0	--	--	--	--	--	--	Protein of unknown function (DUF760)	--	PREDICTED: uncharacterized protein LOC104107561 [Nicotiana tomentosiformis]
c90161_graph_c0	0	1.93105	1.68709	c90161_graph_c0	[E]	Amino acid transport and metabolism	Molecular Function: spermidine synthase activity (GO:0004766);; Molecular Function: protein binding (GO:0005515);; Cellular Component: cytosol (GO:0005829);; Cellular Component: plasma membrane (GO:0005886);; Biological Process: spermidine biosynthetic process (GO:0008295);; Cellular Component: chloroplast (GO:0009507);; Molecular Function: putrescine N-methyltransferase activity (GO:0030750);; B…	K00797|7.35705e-178|pop:POPTR_0010s10470g|POPTRDRAFT_833545; spermidine synthase family protein; K00797 spermidine synthase [EC:2.5.1.16] (A)	[E]	Amino acid transport and metabolism	Spermine/spermidine synthase;; Methyltransferase domain	Spermidine synthase 1 GN=SPDSYN1 OS=Arabidopsis thaliana (Mouse-ear cress) PE=1 SV=1	spermidine synthase [Populus tomentosa]
c92088_graph_c0	0	2.1251	1.70715	c92088_graph_c0	--	--	Molecular Function: DNA binding (GO:0003677);; Molecular Function: chromatin binding (GO:0003682);; Molecular Function: sequence-specific DNA binding transcription factor activity (GO:0003700);; Biological Process: regulation of transcription, DNA-templated (GO:0006355);; Molecular Function: zinc ion binding (GO:0008270);; Biological Process: response to salt stress (GO:0009651);; Biological Proc…	--	--	--	Myb-like DNA-binding domain	Transcription factor DIVARICATA GN=DIVARICATA OS=Antirrhinum majus (Garden snapdragon) PE=2 SV=1	PREDICTED: transcription factor MYB1R1 isoform X1 [Nicotiana tomentosiformis]
c81726_graph_c0	0	4.03859	2.67129	c81726_graph_c0	--	--	--	K02183|7.27904e-08|eus:EUTSA_v10002103mg|hypothetical protein; K02183 calmodulin (A)	[T]	Signal transduction mechanisms	--	Calmodulin-related protein GN=CAM53 OS=Petunia hybrida (Petunia) PE=2 SV=2	CaMF [Fagus sylvatica]
c85138_graph_c0	0	2.74801	2.7259	c85138_graph_c0	--	--	Molecular Function: DNA binding (GO:0003677);; Molecular Function: chromatin binding (GO:0003682);;	--	[O]	Posttranslational modification, protein turnover, chaperones	Myb-like DNA-binding domain	Transcription factor DIVARICATA GN=DIVARICATA OS=Antirrhinum majus (Garden snapdragon) PE=2 SV=1	PREDICTED: transcription factor DIVARICATA-like [Nicotiana sylvestris]
c82938_graph_c0	0	3.23854	3.72993	c82938_graph_c0	[G]	Carbohydrate transport and metabolism	Molecular Function: transporter activity (GO:0005215);; Biological Process: transport (GO:0006810);; Cellular Component: integral component of membrane (GO:0016021);;	K09872|1.26e-39|cic:CICLE_v10012633mg|hypothetical protein; K09872 aquaporin PIP (A)	[G]	Carbohydrate transport and metabolism	Major intrinsic protein	Probable aquaporin PIP2-4, N-terminally processed GN=PIP2-4 OS=Arabidopsis thaliana (Mouse-ear cress) PE=1 SV=1	unnamed protein product [Coffea canephora]
c74605_graph_c0	0	3.587	2.09882	c74605_graph_c0	[TZDR]	--	Molecular Function: metal ion binding (GO:0046872);;	K13448|1.65195e-60|sly:101259138|calcium-binding allergen Ole e 8-like; K13448 calcium-binding protein CML (A)	[T]	Signal transduction mechanisms	EF hand;; EF-hand domain pair;; EF hand;; EF-hand domain;; EF-hand domain pair;; Secreted protein acidic and rich in cysteine Ca binding region	Calcium-binding allergen Ole e 8 OS=Olea europaea (Common olive) PE=1 SV=1	hypothetical protein MIMGU_mgv1a015081mg [Erythranthe guttata]
c92297_graph_c0	0	1.58539	1.89777	c92297_graph_c0	[R]	General function prediction only	Biological Process: chlorophyll catabolic process (GO:0015996);; Molecular Function: hydrolase activity (GO:0016787);;	--	[R]	General function prediction only	Haloacid dehalogenase-like hydrolase;; haloacid dehalogenase-like hydrolase;; HAD-hyrolase-like	Allene oxide cyclase 3, chloroplastic (Precursor) GN=AOC3 OS=Arabidopsis thaliana (Mouse-ear cress) PE=2 SV=1	PREDICTED: uncharacterized protein LOC104245545 [Nicotiana sylvestris]
c87299_graph_c0	0	2.071	1.15857	c87299_graph_c0	--	--	Molecular Function: ATPase activator activity (GO:0001671);; Biological Process: positive regulation of ATPase activity (GO:0032781);; Molecular Function: chaperone binding (GO:0051087);;	--	[S]	Function unknown	Activator of Hsp90 ATPase, N-terminal	--	PREDICTED: uncharacterized protein LOC104114552 [Nicotiana tomentosiformis]
c92546_graph_c0	0	3.12226	1.9829
c77391_graph_c0	0	2.22011	1.43412	c77391_graph_c0	--	--	Molecular Function: zinc ion binding (GO:0008270);;	--	[O]	Posttranslational modification, protein turnover, chaperones	Ring finger domain;; zinc-RING finger domain;; Zinc finger, C3HC4 type (RING finger);; Zinc finger, C3HC4 type (RING finger);; Zinc finger, C3HC4 type (RING finger)	--	PREDICTED: E3 ubiquitin-protein ligase RNF4-like [Nicotiana sylvestris]
c83042_graph_c0	0	2.03827	2.29882	c83042_graph_c0	[K]	Transcription	Molecular Function: sequence-specific DNA binding transcription factor activity (GO:0003700);; Cellular Component: nucleus (GO:0005634);; Biological Process: regulation of transcription, DNA-templated (GO:0006355);; Molecular Function: sequence-specific DNA binding (GO:0043565);;	K09338|1.69632e-112|vvi:100267724|homeobox-leucine zipper protein HAT22; K09338 homeobox-leucine zipper protein (A)	[K]	Transcription	Homeobox associated leucine zipper;; Homeobox domain	Homeobox-leucine zipper protein HAT22 GN=HAT22 OS=Arabidopsis thaliana (Mouse-ear cress) PE=1 SV=1	PREDICTED: homeobox-leucine zipper protein HAT22-like [Sesamum indicum]
c93100_graph_c0	0	1.41279	1.20571	c93100_graph_c0	--	--	Biological Process: leaf vascular tissue pattern formation (GO:0010305);; Biological Process: regulation of auxin mediated signaling pathway (GO:0010928);; Biological Process: simple leaf morphogenesis (GO:0060776);;	--	--	--	Kelch motif;; F-box domain;; Ribosome associated membrane protein RAMP4	F-box only protein 6 GN=FBX6 OS=Arabidopsis thaliana (Mouse-ear cress) PE=2 SV=1	PREDICTED: F-box only protein 6-like [Solanum tuberosum]
c94469_graph_c0	0	2.56489	2.59488	c94469_graph_c0	--	--	Biological Process: metabolic process (GO:0008152);; Molecular Function: identical protein binding (GO:0042802);; Molecular Function: scopoletin glucosyltransferase activity (GO:0050275);;	--	[GC]	--	UDP-glucoronosyl and UDP-glucosyl transferase;; Protein of unknown function (DUF1685)	Scopoletin glucosyltransferase GN=TOGT1 OS=Nicotiana tabacum (Common tobacco) PE=1 SV=1	PREDICTED: scopoletin glucosyltransferase-like [Solanum tuberosum]
c81966_graph_c0	0	3.53496	1.12758	c81966_graph_c0	[A]	RNA processing and modification	Molecular Function: nucleic acid binding (GO:0003676);; Molecular Function: poly(A)-specific ribonuclease activity (GO:0004535);; Cellular Component: nucleus (GO:0005634);;	K12581|5.14196e-94|cam:101514715|probable CCR4-associated factor 1 homolog 7-like; K12581 CCR4-NOT transcription complex subunit 7/8 (A)	[A]	RNA processing and modification	CAF1 family ribonuclease	Probable CCR4-associated factor 1 homolog 6 GN=CAF1-6 OS=Arabidopsis thaliana (Mouse-ear cress) PE=2 SV=1	PREDICTED: probable CCR4-associated factor 1 homolog 6 [Nicotiana tomentosiformis]
c61757_graph_c0	0	2.15511	2.4868	c61757_graph_c0	--	--	Cellular Component: nucleus (GO:0005634);;	--	--	--	--	--	PREDICTED: uncharacterized protein LOC104243790 [Nicotiana sylvestris]
c94276_graph_c0	0	4.59416	3.53103	c94276_graph_c0	--	--	Cellular Component: integral component of membrane (GO:0016021);;	--	--	--	Tetraspanin family	Tetraspanin-8 GN=TET8 OS=Arabidopsis thaliana (Mouse-ear cress) PE=2 SV=1	PREDICTED: tetraspanin-8-like [Nicotiana sylvestris]
c95334_graph_c1	0	1.63017	1.87732	c95334_graph_c1	[T]	Signal transduction mechanisms	Molecular Function: protein serine/threonine phosphatase activity (GO:0004722);; Biological Process: protein dephosphorylation (GO:0006470);; Molecular Function: metal ion binding (GO:0046872);;	K14497|3.29667e-172|sot:102579707|protein phosphatase 2C 16-like; K14497 protein phosphatase 2C [EC:3.1.3.16] (A)	[T]	Signal transduction mechanisms	Protein phosphatase 2C;; Protein phosphatase 2C	Protein phosphatase 2C 16 (Precursor) GN=F28P22.4 OS=Arabidopsis thaliana (Mouse-ear cress) PE=1 SV=1	PREDICTED: protein phosphatase 2C 16-like isoform X3 [Solanum tuberosum]
c79946_graph_c0	0	2.82162	1.4808	c79946_graph_c0	--	--	--	--	[I]	Lipid transport and metabolism	--	Oxysterol-binding protein-related protein 3C GN=ORP3C OS=Arabidopsis thaliana (Mouse-ear cress) PE=2 SV=1	PREDICTED: oxysterol-binding protein-related protein 3A-like [Solanum lycopersicum]
c65120_graph_c0	0	2.99809	1.89337	c65120_graph_c0	--	--	Cellular Component: integral component of membrane (GO:0016021);;	--	--	--	Tetraspanin family	Tetraspanin-8 GN=TET8 OS=Arabidopsis thaliana (Mouse-ear cress) PE=2 SV=1	PREDICTED: tetraspanin-8-like [Nicotiana tomentosiformis]
c91251_graph_c1	0	1.14831	1.18701	c91251_graph_c1	[RTKL]	--	Molecular Function: transferase activity, transferring phosphorus-containing groups (GO:0016772);;	K08857|0|sot:102604353|serine/threonine-protein kinase Nek6-like; K08857 NIMA (never in mitosis gene a)-related kinase [EC:2.7.11.1] (A)	[R]	General function prediction only	Protein kinase domain;; Protein tyrosine kinase;; Kinase-like	Serine/threonine-protein kinase Nek6 GN=NEK6 OS=Arabidopsis thaliana (Mouse-ear cress) PE=3 SV=1	PREDICTED: serine/threonine-protein kinase Nek6-like [Nicotiana tomentosiformis]
c81225_graph_c0	0	2.86957	1.73595	c81225_graph_c0	--	--	--	--	[T]	Signal transduction mechanisms	Organic solute transporter Ostalpha;; Organic solute transporter Ostalpha	--	PREDICTED: transmembrane protein 184C [Solanum lycopersicum]
c89139_graph_c0	0	1.9788	1.03419	c89139_graph_c0	--	--	--	--	--	--	--	Mechanosensitive ion channel protein 3, chloroplastic (Precursor) GN=MSL3 OS=Arabidopsis thaliana (Mouse-ear cress) PE=1 SV=1	PREDICTED: mechanosensitive ion channel protein 2, chloroplastic-like isoform X2 [Nicotiana tomentosiformis]
c84055_graph_c0	0	3.04659	1.583	c84055_graph_c0	--	--	Molecular Function: calcium ion binding (GO:0005509);; Molecular Function: calcium-dependent phospholipid binding (GO:0005544);; Biological Process: plant-type cell wall modification (GO:0009827);; Biological Process: pollen tube growth (GO:0009860);; Biological Process: actin filament-based movement (GO:0030048);;	K17095|8.62083e-151|gmx:100820062|annexin D5-like; K17095 annexin A7/11 (A)	[U]	Intracellular trafficking, secretion, and vesicular transport	Annexin	Annexin D5 GN=T23K23.6 OS=Arabidopsis thaliana (Mouse-ear cress) PE=2 SV=2	unnamed protein product [Coffea canephora]
c90043_graph_c0	0	2.39823	1.08647	c90043_graph_c0	--	--	--	--	--	--	GDSL-like Lipase/Acylhydrolase	GDSL esterase/lipase At1g31550 (Precursor) GN=At1g31550 OS=Arabidopsis thaliana (Mouse-ear cress) PE=2 SV=1	PREDICTED: GDSL esterase/lipase At1g28590-like [Solanum lycopersicum]
c94820_graph_c1	0	1.11314	1.56461	c94820_graph_c1	--	--	--	--	--	--	--	--	PREDICTED: uncharacterized protein LOC102594335 isoform X1 [Solanum tuberosum]
c94678_graph_c0	0	3.21155	1.76472	c94678_graph_c0	--	--	--	--	--	--	--	--	PREDICTED: uncharacterized protein LOC104094645 [Nicotiana tomentosiformis]
c77886_graph_c0	0	2.09364	2.31042	c77886_graph_c0	--	--	Molecular Function: protein serine/threonine phosphatase activity (GO:0004722);; Biological Process: protein dephosphorylation (GO:0006470);; Molecular Function: metal ion binding (GO:0046872);;	K14497|3.17022e-94|sly:100316894|PP2C-1, SlPP2C-1; protein phosphatase 2C ABI2 homolog; K14497 protein phosphatase 2C [EC:3.1.3.16] (A)	[T]	Signal transduction mechanisms	--	Protein phosphatase 2C 7 (Precursor) GN=HAB2 OS=Arabidopsis thaliana (Mouse-ear cress) PE=2 SV=2	protein phosphatase 2C ABI2 homolog [Solanum lycopersicum]
c87461_graph_c0	0	1.41566	1.3999	c87461_graph_c0	--	--	--	--	--	--	BRO1-like domain	--	PREDICTED: uncharacterized protein LOC104089515 isoform X2 [Nicotiana tomentosiformis]
c55255_graph_c0	0	1.1353	1.71273	c55255_graph_c0	--	--	Molecular Function: monooxygenase activity (GO:0004497);; Molecular Function: iron ion binding (GO:0005506);; Molecular Function: electron carrier activity (GO:0009055);; Molecular Function: oxidoreductase activity, acting on paired donors, with incorporation or reduction of molecular oxygen (GO:0016705);; Molecular Function: heme binding (GO:0020037);; Biological Process: oxidation-reduction pro…	--	[QI]	--	Cytochrome P450	Secologanin synthase GN=CYP72A1 OS=Catharanthus roseus (Madagascar periwinkle) PE=2 SV=1	PREDICTED: cytochrome P450 CYP72A219-like [Nicotiana sylvestris]
c90199_graph_c0	0	1.97066	1.19325	c90199_graph_c0	--	--	--	--	--	--	TFIIS helical bundle-like domain	Probable mediator of RNA polymerase II transcription subunit 26b GN=K2A11.1 OS=Arabidopsis thaliana (Mouse-ear cress) PE=2 SV=1	PREDICTED: probable mediator of RNA polymerase II transcription subunit 26b [Solanum lycopersicum]
c89205_graph_c0	0	1.24006	1.7301	c89205_graph_c0	[I]	Lipid transport and metabolism	Molecular Function: 3-hydroxyisobutyryl-CoA hydrolase activity (GO:0003860);; Molecular Function: enoyl-CoA hydratase activity (GO:0004300);; Biological Process: fatty acid beta-oxidation (GO:0006635);; Biological Process: response to karrikin (GO:0080167);;	K05605|0|pop:POPTR_0002s05880g|POPTRDRAFT_551227; enoyl-CoA hydratase/isomerase family protein; K05605 3-hydroxyisobutyryl-CoA hydrolase [EC:3.1.2.4] (A)	--	--	2-enoyl-CoA Hydratase C-terminal region;; Enoyl-CoA hydratase/isomerase family	3-hydroxyisobutyryl-CoA hydrolase-like protein 5 GN=At1g06550 OS=Arabidopsis thaliana (Mouse-ear cress) PE=1 SV=2	PREDICTED: 3-hydroxyisobutyryl-CoA hydrolase-like protein 5 [Nicotiana sylvestris]
c85019_graph_c0	0	1.129	2.43838	c85019_graph_c0	[R]	General function prediction only	Molecular Function: zinc ion binding (GO:0008270);; Biological Process: lignin biosynthetic process (GO:0009809);; Molecular Function: cinnamyl-alcohol dehydrogenase activity (GO:0045551);; Molecular Function: sinapyl alcohol dehydrogenase activity (GO:0052747);; Biological Process: oxidation-reduction process (GO:0055114);;	K00083|3.03673e-32|sly:101250635|probable cinnamyl alcohol dehydrogenase 1; K00083 cinnamyl-alcohol dehydrogenase [EC:1.1.1.195] (A)	[Q]	Secondary metabolites biosynthesis, transport and catabolism	--	Probable cinnamyl alcohol dehydrogenase GN=CAD1 OS=Eucalyptus botryoides (Southern mahogany) PE=3 SV=1	cinnamyl alcohol dehydrogenase [Nicotiana attenuata]
c91450_graph_c0	0	3.83557	1.92418	c91450_graph_c0	[E]	Amino acid transport and metabolism	Cellular Component: chloroplast (GO:0009507);;	--	--	--	Domain of unknown function (DUF3411);; Prephenate dehydrogenase;; NADP oxidoreductase coenzyme F420-dependent	Arogenate dehydrogenase 1, chloroplastic (Precursor) GN=TYRAAT1 OS=Arabidopsis thaliana (Mouse-ear cress) PE=1 SV=1	PREDICTED: uncharacterized protein LOC104084841 [Nicotiana tomentosiformis]
c90057_graph_c0	0	2.04512	1.15538
c93550_graph_c0	0	3.09261	4.05006	c93550_graph_c0	[PR]	--	Cellular Component: chloroplast inner membrane (GO:0009706);; Molecular Function: chlorophyllide a oxygenase [overall] activity (GO:0010277);; Cellular Component: integral component of membrane (GO:0016021);; Molecular Function: vanillate monooxygenase activity (GO:0018489);; Biological Process: protein targeting to chloroplast (GO:0045036);; Molecular Function: metal ion binding (GO:0046872);; M…	--	--	--	Pheophorbide a oxygenase;; Rieske [2Fe-2S] domain;; Dehydrin	Protein TIC 55, chloroplastic (Precursor) GN=TIC55 OS=Pisum sativum (Garden pea) PE=1 SV=1	PREDICTED: protein TIC 55, chloroplastic [Nicotiana tomentosiformis]
c83053_graph_c0	0	3.98843	1.30375	c83053_graph_c0	--	--	--	--	--	--	Wound-induced protein	--	PREDICTED: uncharacterized protein LOC100252779 [Vitis vinifera]
c79191_graph_c1	0	1.97941	2.41106	c79191_graph_c1	--	--	Biological Process: cation transport (GO:0006812);; Cellular Component: chloroplast thylakoid (GO:0009534);; Biological Process: cellular process (GO:0009987);; Biological Process: biological regulation (GO:0065007);;	--	--	--	Protein of unknown function (DUF3252)	--	PREDICTED: uncharacterized protein LOC102584581 [Solanum tuberosum]
c92670_graph_c0	0	4.04852	5.61847	c92670_graph_c0	[T]	Signal transduction mechanisms	Molecular Function: phosphoprotein phosphatase activity (GO:0004721);;	K14497|1.22971e-154|sly:101244003|probable protein phosphatase 2C 24; K14497 protein phosphatase 2C [EC:3.1.3.16] (A)	[T]	Signal transduction mechanisms	Protein phosphatase 2C;; Protein phosphatase 2C	Probable protein phosphatase 2C 24 GN=At2g29380 OS=Arabidopsis thaliana (Mouse-ear cress) PE=2 SV=1	PREDICTED: probable protein phosphatase 2C 24 [Nicotiana tomentosiformis]
c81785_graph_c0	0	2.16748	1.57192	c81785_graph_c0	--	--	Molecular Function: metalloendopeptidase activity (GO:0004222);; Biological Process: proteolysis (GO:0006508);; Molecular Function: zinc ion binding (GO:0008270);; Cellular Component: extracellular matrix (GO:0031012);;	--	[OW]	--	Matrixin;; Putative peptidoglycan binding domain	Metalloendoproteinase 1 (Precursor) OS=Glycine max (Soybean) PE=1 SV=2	PREDICTED: metalloendoproteinase 1-like [Nicotiana tomentosiformis]
c95109_graph_c0	0	4.0631	2.42377	c95109_graph_c0	[E]	Amino acid transport and metabolism	Molecular Function: saccharopine dehydrogenase (NADP+, L-glutamate-forming) activity (GO:0004755);; Molecular Function: saccharopine dehydrogenase (NADP+, L-lysine-forming) activity (GO:0047130);; Biological Process: oxidation-reduction process (GO:0055114);;	K14157|0|sly:101261722|alpha-aminoadipic semialdehyde synthase; K14157 alpha-aminoadipic semialdehyde synthase [EC:1.5.1.8 1.5.1.9] (A)	[E]	Amino acid transport and metabolism	Saccharopine dehydrogenase;; Alanine dehydrogenase/PNT, C-terminal domain;; LOR/SDH bifunctional enzyme conserved region;; Alanine dehydrogenase/PNT, N-terminal domain;; 5' nucleotidase, deoxy (Pyrimidine), cytosolic type C protein (NT5C);; NLI interacting factor-like phosphatase	Saccharopine dehydrogenase GN=F4I10.80 OS=Arabidopsis thaliana (Mouse-ear cress) PE=1 SV=1	PREDICTED: alpha-aminoadipic semialdehyde synthase [Nicotiana sylvestris]
c92091_graph_c0	0	1.56084	1.32438	c92091_graph_c0	[C]	Energy production and conversion	Molecular Function: magnesium ion binding (GO:0000287);; Molecular Function: isocitrate dehydrogenase (NADP+) activity (GO:0004450);; Biological Process: tricarboxylic acid cycle (GO:0006099);; Biological Process: isocitrate metabolic process (GO:0006102);; Molecular Function: NAD binding (GO:0051287);;	K00031|0|cit:102629733|isocitrate dehydrogenase [NADP], chloroplastic/mitochondrial-like; K00031 isocitrate dehydrogenase [EC:1.1.1.42] (A)	[C]	Energy production and conversion	Isocitrate/isopropylmalate dehydrogenase;; Retrotransposon gag protein;; Isocitrate/isopropylmalate dehydrogenase	Isocitrate dehydrogenase [NADP], chloroplastic/mitochondrial (Precursor) GN=At5g14590 OS=Arabidopsis thaliana (Mouse-ear cress) PE=2 SV=1	PREDICTED: isocitrate dehydrogenase [NADP] [Nicotiana tomentosiformis]
c77607_graph_c0	0	2.13339	1.26957	c77607_graph_c0	--	--	--	--	[D]	Cell cycle control, cell division, chromosome partitioning	--	--	PREDICTED: probable serine/threonine-protein kinase At1g09600 [Nicotiana tomentosiformis]
c90450_graph_c0	0	3.19582	1.72526	c90450_graph_c0	[R]	General function prediction only	Molecular Function: hydrolase activity (GO:0016787);;	--	[R]	General function prediction only	Alpha/beta hydrolase family;; Alpha/beta hydrolase family;; alpha/beta hydrolase fold;; Uncharacterised conserved protein (DUF2305)	Pheophytinase, chloroplastic (Precursor) GN=MAC12.25 OS=Arabidopsis thaliana (Mouse-ear cress) PE=1 SV=1	hypothetical protein POPTR_0009s05960g [Populus trichocarpa]
c93128_graph_c0	0	2.33568	3.61333	c93128_graph_c0	[T]	Signal transduction mechanisms	--	K14497|2.23209e-92|sly:101261835|probable protein phosphatase 2C 6; K14497 protein phosphatase 2C [EC:3.1.3.16] (A)	[T]	Signal transduction mechanisms	Protein phosphatase 2C	Probable protein phosphatase 2C 6 OS=Oryza sativa subsp. japonica (Rice) PE=2 SV=1	PREDICTED: probable protein phosphatase 2C 6-like isoform X3 [Solanum tuberosum]
c80942_graph_c0	0	4.73162	2.9582	c80942_graph_c0	--	--	--	--	--	--	--	--	PREDICTED: uncharacterized protein LOC104249841 isoform X2 [Nicotiana sylvestris]
c86643_graph_c0	0	2.61639	1.53822	c86643_graph_c0	[TZDR]	--	--	--	[T]	Signal transduction mechanisms	EF hand;; EF-hand domain pair;; EF-hand domain;; EF-hand domain pair;; EF hand;; Secreted protein acidic and rich in cysteine Ca binding region;; Cytoskeletal-regulatory complex EF hand;; Caleosin related protein;; Reverse transcriptase-like	Calmodulin-like protein 3 GN=CML3 OS=Arabidopsis thaliana (Mouse-ear cress) PE=2 SV=1	PREDICTED: calmodulin-like protein 3 [Nicotiana tomentosiformis]
c88877_graph_c1	0	4.22487	2.32138	c88877_graph_c1	[O]	Posttranslational modification, protein turnover, chaperones	Molecular Function: ATP binding (GO:0005524);; Molecular Function: nucleoside-triphosphatase activity (GO:0017111);; Biological Process: protein metabolic process (GO:0019538);;	K03696|1.13772e-79|sot:102598011|chaperone protein ClpD, chloroplastic-like; K03696 ATP-dependent Clp protease ATP-binding subunit ClpC (A)	[O]	Posttranslational modification, protein turnover, chaperones	AAA domain (Cdc48 subfamily);; AAA domain (dynein-related subfamily);; C-terminal, D2-small domain, of ClpB protein	Chaperone protein ClpD1, chloroplastic (Precursor) GN=P0458B05.10 OS=Oryza sativa subsp. japonica (Rice) PE=2 SV=1	PREDICTED: chaperone protein ClpD, chloroplastic isoform X2 [Nicotiana tomentosiformis]
c89809_graph_c0	0	2.81414	1.69006	c89809_graph_c0	--	--	Cellular Component: integral component of membrane (GO:0016021);;	K15015|0|sot:102593025|vacuolar amino acid transporter 1-like; K15015 solute carrier family 32 (vesicular inhibitory amino acid transporter) (A)	[E]	Amino acid transport and metabolism	Transmembrane amino acid transporter protein	Lysine histidine transporter 1 GN=LHT1 OS=Arabidopsis thaliana (Mouse-ear cress) PE=1 SV=1	PREDICTED: vacuolar amino acid transporter 1-like [Nicotiana tomentosiformis]
c82854_graph_c1	0	1.93708	1.69141	c82854_graph_c1	--	--	--	--	[I]	Lipid transport and metabolism	Partial alpha/beta-hydrolase lipase region;; Alpha/beta hydrolase family	Triacylglycerol lipase 2 (Precursor) GN=LIP2 OS=Arabidopsis thaliana (Mouse-ear cress) PE=2 SV=1	PREDICTED: lipase 3-like [Sesamum indicum]
c85364_graph_c0	0	1.7879	1.18725	c85364_graph_c0	--	--	--	--	--	--	F-box domain;; F-box associated;; F-box-like;; F-box associated domain	F-box protein At3g07870 GN=At3g07870 OS=Arabidopsis thaliana (Mouse-ear cress) PE=2 SV=1	unnamed protein product [Coffea canephora]
c80391_graph_c0	0	2.41649	3.87283	c80391_graph_c0	[T]	Signal transduction mechanisms	--	K14497|3.35703e-56|sly:101261835|probable protein phosphatase 2C 6; K14497 protein phosphatase 2C [EC:3.1.3.16] (A)	[T]	Signal transduction mechanisms	Protein phosphatase 2C	Protein phosphatase 2C 16 (Precursor) GN=F28P22.4 OS=Arabidopsis thaliana (Mouse-ear cress) PE=1 SV=1	PREDICTED: probable protein phosphatase 2C 6 isoform X6 [Solanum lycopersicum]
c92925_graph_c1	0	1.25953	1.06435	c92925_graph_c1	--	--	--	--	--	--	GDSL/SGNH-like Acyl-Esterase family found in Pmr5 and Cas1p;; PMR5 N terminal Domain;; GDSL/SGNH-like Acyl-Esterase family found in Pmr5 and Cas1p;; PMR5 N terminal Domain;; GDSL/SGNH-like Acyl-Esterase family found in Pmr5 and Cas1p	Protein trichome birefringence-like 41 GN=TBL41 OS=Arabidopsis thaliana (Mouse-ear cress) PE=2 SV=1	PREDICTED: protein trichome birefringence-like 41 [Nicotiana tomentosiformis]
c84223_graph_c0	0	3.05981	4.24485	c84223_graph_c0	--	--	Molecular Function: DNA binding (GO:0003677);; Molecular Function: sequence-specific DNA binding transcription factor activity (GO:0003700);; Cellular Component: nucleus (GO:0005634);; Biological Process: regulation of transcription, DNA-templated (GO:0006355);;	K09286|1.20266e-48|sot:102579651|dehydration-responsive element-binding protein 2A-like (A)	--	--	AP2 domain	Dehydration-responsive element-binding protein 2A GN=K18I23.22 OS=Arabidopsis thaliana (Mouse-ear cress) PE=1 SV=1	PREDICTED: dehydration-responsive element-binding protein 2A-like [Nicotiana sylvestris]
c60774_graph_c0	0	4.15347	1.12119	c60774_graph_c0	--	--	--	--	--	--	Phosphate-induced protein 1 conserved region	Protein EXORDIUM (Precursor) GN=EXO OS=Arabidopsis thaliana (Mouse-ear cress) PE=2 SV=1	PREDICTED: protein EXORDIUM-like [Nicotiana tomentosiformis]
c91531_graph_c0	0	4.39789	4.9462	c91531_graph_c0	[T]	Signal transduction mechanisms	Molecular Function: phosphoprotein phosphatase activity (GO:0004721);;	K14497|2.46666e-123|sly:101248778|protein phosphatase 2C 37; K14497 protein phosphatase 2C [EC:3.1.3.16] (A)	[T]	Signal transduction mechanisms	Protein phosphatase 2C	Protein phosphatase 2C 37 GN=F24K9.8 OS=Arabidopsis thaliana (Mouse-ear cress) PE=1 SV=1	PREDICTED: protein phosphatase 2C 37-like [Nicotiana tomentosiformis]
c94698_graph_c0	0	2.74909	1.28127	c94698_graph_c0	--	--	Biological Process: lipid metabolic process (GO:0006629);; Molecular Function: hydrolase activity (GO:0016787);;	K14674|0|sly:101263951|triacylglycerol lipase SDP1; K14674 TAG lipase / steryl ester hydrolase / phospholipase A2 / LPA acyltransferase [EC:3.1.1.3 3.1.1.13 3.1.1.4 2.3.1.51] (A)	[R]	General function prediction only	Domain of unknown function (DUF3336);; Patatin-like phospholipase	Triacylglycerol lipase SDP1 GN=SDP1 OS=Arabidopsis thaliana (Mouse-ear cress) PE=1 SV=1	PREDICTED: triacylglycerol lipase SDP1-like [Nicotiana tomentosiformis]
c95423_graph_c0	0	3.40282	1.54148	c95423_graph_c0	[P]	Inorganic ion transport and metabolism	Molecular Function: calcium-transporting ATPase activity (GO:0005388);; Molecular Function: calmodulin binding (GO:0005516);; Molecular Function: ATP binding (GO:0005524);; Cellular Component: integral component of membrane (GO:0016021);; Molecular Function: metal ion binding (GO:0046872);; Biological Process: calcium ion transmembrane transport (GO:0070588);;	K01537|0|sot:102589419|calcium-transporting ATPase 2, plasma membrane-type-like; K01537 Ca2+-transporting ATPase [EC:3.6.3.8] (A)	[P]	Inorganic ion transport and metabolism	Condensin II non structural maintenance of chromosomes subunit;; HEAT repeat;; E1-E2 ATPase;; Cation transporting ATPase, C-terminus;; haloacid dehalogenase-like hydrolase;; Ca2+-ATPase N terminal autoinhibitory domain;; haloacid dehalogenase-like hydrolase;; Putative hydrolase of sodium-potassium ATPase alpha subunit;; Cation transporter/ATPase, N-terminus;; haloacid dehalogenase-like hydrolase	Calcium-transporting ATPase 2, plasma membrane-type GN=ACA2 OS=Arabidopsis thaliana (Mouse-ear cress) PE=1 SV=1	PREDICTED: calcium-transporting ATPase 2, plasma membrane-type-like [Solanum tuberosum]
c83002_graph_c0	0	1.71828	1.30447
c92668_graph_c0	0	2.53602	1.69704	c92668_graph_c0	[R]	General function prediction only	Molecular Function: transferase activity, transferring phosphorus-containing groups (GO:0016772);;	--	[R]	General function prediction only	ABC1 family	Uncharacterized aarF domain-containing protein kinase At1g79600, chloroplastic (Precursor) GN=At1g79600 OS=Arabidopsis thaliana (Mouse-ear cress) PE=2 SV=1	PREDICTED: uncharacterized aarF domain-containing protein kinase At1g79600, chloroplastic [Nicotiana tomentosiformis]
c73072_graph_c1	0	3.29492	1.39263	c73072_graph_c1	--	--	Molecular Function: beta-1,4-mannosylglycoprotein 4-beta-N-acetylglucosaminyltransferase activity (GO:0003830);; Cellular Component: Golgi apparatus (GO:0005794);; Biological Process: protein N-linked glycosylation (GO:0006487);; Cellular Component: membrane (GO:0016020);;	K00737|1.18038e-24|pop:POPTR_0008s19000g|POPTRDRAFT_1085621; glycosyl transferase family 17 family protein; K00737 beta-1,4-mannosyl-glycoprotein beta-1,4-N-acetylglucosaminyltransferase [EC:2.4.1.144] (A)	--	--	Glycosyltransferase family 17	--	hypothetical protein JCGZ_17852 [Jatropha curcas]
c67183_graph_c0	0	1.67847	1.77975	c67183_graph_c0	--	--	Cellular Component: extracellular region (GO:0005576);; Molecular Function: growth factor activity (GO:0008083);; Biological Process: cell proliferation (GO:0008283);;	--	--	--	Phytosulfokine precursor protein (PSK)	Phytosulfokine-beta (Precursor) GN=T32N15.2 OS=Arabidopsis thaliana (Mouse-ear cress) PE=2 SV=2	PREDICTED: putative phytosulfokines 6-like [Solanum tuberosum]
c81071_graph_c0	0	4.05532	4.94477
c93580_graph_c0	0	2.65917	1.01788	c93580_graph_c0	--	--	--	--	--	--	Glycosyltransferase family 92;; Glycosyl transferase family 2;; Protein of unknown function (DUF2930)	UPF0392 protein RCOM_0530710 GN=RCOM_0699480 OS=Ricinus communis (Castor bean) PE=3 SV=1	PREDICTED: UPF0392 protein RCOM_0530710 [Nicotiana sylvestris]
c94576_graph_c0	0	1.25631	1.57925	c94576_graph_c0	[RTKL]	--	Molecular Function: protein serine/threonine kinase activity (GO:0004674);; Molecular Function: ATP binding (GO:0005524);; Biological Process: protein phosphorylation (GO:0006468);; Biological Process: regulation of cell size (GO:0008361);; Biological Process: response to blue light (GO:0009637);; Biological Process: photomorphogenesis (GO:0009640);; Biological Process: auxin-activated signaling …	--	[R]	General function prediction only	Protein kinase domain;; Protein tyrosine kinase;; Ring finger domain;; RING-H2 zinc finger;; Zinc finger, C3HC4 type (RING finger)	Protein kinase PINOID GN=T31E10.1 OS=Arabidopsis thaliana (Mouse-ear cress) PE=1 SV=1	PREDICTED: protein kinase PINOID [Sesamum indicum]
c81921_graph_c0	0	2.47402	1.24269	c81921_graph_c0	[RTKL]	--	Molecular Function: protein serine/threonine kinase activity (GO:0004674);; Molecular Function: non-membrane spanning protein tyrosine kinase activity (GO:0004715);; Molecular Function: ATP binding (GO:0005524);; Biological Process: protein phosphorylation (GO:0006468);;	--	[T]	Signal transduction mechanisms	Protein kinase domain;; Protein tyrosine kinase	Probable serine/threonine-protein kinase Cx32, chloroplastic (Precursor) GN=At4g35600 OS=Arabidopsis thaliana (Mouse-ear cress) PE=1 SV=2	PREDICTED: probable serine/threonine-protein kinase Cx32, chloroplastic [Sesamum indicum]
c89691_graph_c0	0	2.14694	1.12825	c89691_graph_c0	[P]	Inorganic ion transport and metabolism	Cellular Component: integral component of membrane (GO:0016021);; Biological Process: transmembrane transport (GO:0055085);;	K13754|0|sot:102583683|cation/calcium exchanger 5-like; K13754 solute carrier family 24 (sodium/potassium/calcium exchanger), member 6 (A)	[P]	Inorganic ion transport and metabolism	Sodium/calcium exchanger protein	Cation/calcium exchanger 5 GN=F7G19.17 OS=Arabidopsis thaliana (Mouse-ear cress) PE=2 SV=1	PREDICTED: cation/calcium exchanger 5 [Nicotiana sylvestris]
c69896_graph_c0	0	1.59502	1.05615	c69896_graph_c0	--	--	Molecular Function: protein serine/threonine kinase activity (GO:0004674);; Molecular Function: ATP binding (GO:0005524);; Biological Process: protein phosphorylation (GO:0006468);; Biological Process: recognition of pollen (GO:0048544);;	--	--	--	Receptor serine/threonine kinase	Receptor-like serine/threonine-protein kinase SD1-8 (Precursor) GN=T6K22.110 OS=Arabidopsis thaliana (Mouse-ear cress) PE=1 SV=1	receptor protein kinase [Ipomoea trifida]
c90338_graph_c0	0	3.63218	3.41849	c90338_graph_c0	--	--	Molecular Function: catalytic activity (GO:0003824);; Biological Process: cellular metabolic process (GO:0044237);; Molecular Function: coenzyme binding (GO:0050662);; Biological Process: response to karrikin (GO:0080167);;	--	[V]	Defense mechanisms	3-beta hydroxysteroid dehydrogenase/isomerase family;; NADH(P)-binding;; NAD dependent epimerase/dehydratase family	Tetraketide alpha-pyrone reductase 1 GN=F23E12.20 OS=Arabidopsis thaliana (Mouse-ear cress) PE=2 SV=1	hypothetical protein CICLE_v10009021mg [Citrus clementina]
c88610_graph_c1	0	1.87497	1.02541
c91458_graph_c0	0	4.37661	2.43081	c91458_graph_c0	[RTKL]	--	Biological Process: activation of MAPK activity involved in osmosensory signaling pathway (GO:0000169);; Biological Process: response to hypoxia (GO:0001666);; Molecular Function: MAP kinase activity (GO:0004707);; Molecular Function: ATP binding (GO:0005524);; Biological Process: regulation of transcription, DNA-templated (GO:0006355);; Biological Process: protein targeting to membrane (GO:00066…	K04371|3.27038e-154|pper:PRUPE_ppa007370mg|hypothetical protein; K04371 mitogen-activated protein kinase 1/3 [EC:2.7.11.24] (A)	[T]	Signal transduction mechanisms	Protein kinase domain;; Protein tyrosine kinase;; Lipopolysaccharide kinase (Kdo/WaaP) family	Mitogen-activated protein kinase 3 GN=MPK3 OS=Arabidopsis thaliana (Mouse-ear cress) PE=1 SV=2	putative MAP kinase 3 [Catharanthus roseus]
c87162_graph_c1	0	2.87626	1.32627	c87162_graph_c1	--	--	--	K09422|7.95095e-08|cic:CICLE_v10012151mg|hypothetical protein; K09422 myb proto-oncogene protein, plant (A)	--	--	--	Ethylene-responsive transcription factor RAP2-4 OS=Arabidopsis thaliana (Mouse-ear cress) PE=1 SV=1	ERF transcription factor 8 [Nicotiana tabacum]
c81224_graph_c0	0	4.34236	5.12522	c81224_graph_c0	[I]	Lipid transport and metabolism	--	--	[I]	Lipid transport and metabolism	Putative lysophospholipase;; Alpha/beta hydrolase family	--	PREDICTED: monoglyceride lipase-like [Solanum tuberosum]
c93242_graph_c0	0	1.08432	1.4242	c93242_graph_c0	--	--	Molecular Function: monooxygenase activity (GO:0004497);; Molecular Function: iron ion binding (GO:0005506);; Molecular Function: electron carrier activity (GO:0009055);; Molecular Function: oxidoreductase activity, acting on paired donors, with incorporation or reduction of molecular oxygen (GO:0016705);; Molecular Function: heme binding (GO:0020037);; Biological Process: oxidation-reduction pro…	K00517|1.12645e-158|vvi:100245465|cytochrome P450 77A2; K00517 [EC:1.14.-.-] (A)	[Q]	Secondary metabolites biosynthesis, transport and catabolism	Cytochrome P450;; Protein of unknown function (DUF1336)	Cytochrome P450 77A2 GN=CYP77A2 OS=Solanum melongena (Eggplant) PE=2 SV=1	PREDICTED: cytochrome P450 77A2-like [Sesamum indicum]
c95563_graph_c0	0	2.65152	1.24604	c95563_graph_c0	[C]	Energy production and conversion	Molecular Function: glycerol-3-phosphate dehydrogenase [NAD+] activity (GO:0004367);; Biological Process: carbohydrate metabolic process (GO:0005975);; Cellular Component: glycerol-3-phosphate dehydrogenase complex (GO:0009331);; Biological Process: systemic acquired resistance (GO:0009627);; Cellular Component: chloroplast envelope (GO:0009941);; Biological Process: glycerolipid biosynthetic pro…	--	[C]	Energy production and conversion	NAD-dependent glycerol-3-phosphate dehydrogenase C-terminus;; NAD-dependent glycerol-3-phosphate dehydrogenase N-terminus;; Ketopantoate reductase PanE/ApbA	Glycerol-3-phosphate dehydrogenase [NAD(+)] 2, chloroplastic (Precursor) GN=GLY1 OS=Arabidopsis thaliana (Mouse-ear cress) PE=1 SV=1	PREDICTED: glycerol-3-phosphate dehydrogenase [NAD(+)] 2, chloroplastic isoform X1 [Nicotiana sylvestris]
c84759_graph_c0	0	2.60239	3.15467	c84759_graph_c0	--	--	--	--	[R]	General function prediction only	Reverse transcriptase-like;; zinc-binding in reverse transcriptase	--	PREDICTED: uncharacterized protein LOC104235482 [Nicotiana sylvestris]
c55636_graph_c0	0	1.23797	1.15314	c55636_graph_c0	--	--	--	K12611|5.81992e-18|pop:POPTR_0644s002102|hypothetical protein (A)	[KA]	--	--	mRNA-decapping enzyme-like protein GN=At1g08370 OS=Arabidopsis thaliana (Mouse-ear cress) PE=1 SV=2	hypothetical protein CISIN_1g045097mg, partial [Citrus sinensis]
c55222_graph_c0	0	2.19009	1.35988
c73604_graph_c0	0	2.93424	3.79192	c73604_graph_c0	--	--	Molecular Function: calcium ion binding (GO:0005509);;	--	--	--	--	--	PREDICTED: uncharacterized protein LOC101257023 [Solanum lycopersicum]
c87837_graph_c0	0	1.2781	2.14722	c87837_graph_c0	--	--	--	--	--	--	--	--	unnamed protein product [Coffea canephora]
c85312_graph_c0	0	1.94969	1.61477	c85312_graph_c0	[V]	Defense mechanisms	--	K03327|0|sot:102605555|MATE efflux family protein 9-like; K03327 multidrug resistance protein, MATE family (A)	[R]	General function prediction only	MatE	MATE efflux family protein 9 GN=F3L12.7 OS=Arabidopsis thaliana (Mouse-ear cress) PE=2 SV=1	PREDICTED: MATE efflux family protein 9-like [Solanum tuberosum]
c84157_graph_c0	0	3.47853	1.83224	c84157_graph_c0	[G]	Carbohydrate transport and metabolism	Molecular Function: 6-phosphofructokinase activity (GO:0003872);; Molecular Function: ATP binding (GO:0005524);; Cellular Component: 6-phosphofructokinase complex (GO:0005945);; Biological Process: fructose 6-phosphate metabolic process (GO:0006002);; Biological Process: glycolysis (GO:0006096);; Biological Process: phosphorylation (GO:0016310);;	K00850|0|pper:PRUPE_ppa003994mg|hypothetical protein; K00850 6-phosphofructokinase 1 [EC:2.7.1.11] (A)	[G]	Carbohydrate transport and metabolism	Phosphofructokinase	ATP-dependent 6-phosphofructokinase 3 {ECO:0000255|HAMAP-Rule:MF_03186} GN=At4g26270 OS=Arabidopsis thaliana (Mouse-ear cress) PE=1 SV=1	hypothetical protein PRUPE_ppa003994mg [Prunus persica]
c89914_graph_c0	0	5.11809	2.68798
c72444_graph_c0	0	2.16597	3.08781
c87710_graph_c1	0	2.1998	1.32916	c87710_graph_c1	--	--	Cellular Component: integral component of membrane (GO:0016021);;	K13348|2.8929e-72|rcu:RCOM_0174770|Protein SYM1, putative; K13348 protein Mpv17 (A)	[R]	General function prediction only	Mpv17 / PMP22 family	Peroxisomal membrane protein PMP22 GN=PMP22 OS=Arabidopsis thaliana (Mouse-ear cress) PE=1 SV=1	hypothetical protein MIMGU_mgv1a019256mg, partial [Erythranthe guttata]
c87403_graph_c0	0	1.97604	1.74327	c87403_graph_c0	--	--	--	--	--	--	--	--	PREDICTED: muscle M-line assembly protein unc-89-like [Nicotiana sylvestris]
c94861_graph_c0	0	2.29033	1.62648	c94861_graph_c0	--	--	--	--	--	--	Protein of unknown function (DUF3133)	Extra-large guanine nucleotide-binding protein 1 GN=F26B6.11 OS=Arabidopsis thaliana (Mouse-ear cress) PE=1 SV=2	PREDICTED: uncharacterized protein At5g05190-like [Solanum tuberosum]
c81823_graph_c0	0	2.27656	1.51728
c82761_graph_c0	0	3.52381	2.51967	c82761_graph_c0	--	--	Biological Process: transcription, DNA-templated (GO:0006351);;	--	--	--	GRAS domain family	Chitin-inducible gibberellin-responsive protein 1 GN=P0006G05.102 OS=Oryza sativa subsp. japonica (Rice) PE=2 SV=1	PREDICTED: scarecrow-like protein 21 [Nicotiana tomentosiformis]
c88809_graph_c0	0	4.21325	2.50541	c88809_graph_c0	[TZDR]	--	Molecular Function: calcium ion binding (GO:0005509);;	K13448|1.95518e-71|sot:102593516|calcium-binding protein CML24-like; K13448 calcium-binding protein CML (A)	[T]	Signal transduction mechanisms	EF hand;; EF-hand domain pair;; EF-hand domain;; EF hand;; EF-hand domain pair;; Secreted protein acidic and rich in cysteine Ca binding region;; Cytoskeletal-regulatory complex EF hand	Probable calcium-binding protein CML18 GN=OJ1532_D06.3 OS=Oryza sativa subsp. japonica (Rice) PE=2 SV=1	PREDICTED: calcium-binding protein CML24-like [Nicotiana sylvestris]
c64263_graph_c0	0	3.46429	1.36789	c64263_graph_c0	--	--	Cellular Component: plant-type cell wall (GO:0009505);;	--	--	--	Phosphate-induced protein 1 conserved region	Protein EXORDIUM (Precursor) GN=EXO OS=Arabidopsis thaliana (Mouse-ear cress) PE=2 SV=1	PREDICTED: uncharacterized protein LOC103961987 [Pyrus x bretschneideri]
c91676_graph_c0	0	4.87706	3.41062	c91676_graph_c0	[C]	Energy production and conversion	Molecular Function: NADH dehydrogenase (ubiquinone) activity (GO:0008137);; Molecular Function: flavin adenine dinucleotide binding (GO:0050660);; Biological Process: oxidation-reduction process (GO:0055114);;	K17871|0|sly:101258913|internal alternative NAD(P)H-ubiquinone oxidoreductase A1, mitochondrial-like; K17871 NADH:ubiquinone reductase (non-electrogenic) [EC:1.6.5.9] (A)	[C]	Energy production and conversion	Pyridine nucleotide-disulphide oxidoreductase;; Pyridine nucleotide-disulphide oxidoreductase	Internal alternative NAD(P)H-ubiquinone oxidoreductase A2, mitochondrial (Precursor) GN=NDA2 OS=Arabidopsis thaliana (Mouse-ear cress) PE=2 SV=1	PREDICTED: internal alternative NAD(P)H-ubiquinone oxidoreductase A1, mitochondrial-like [Solanum lycopersicum]
c50841_graph_c0	0	2.53484	1.64646	c50841_graph_c0	--	--	Molecular Function: DNA binding (GO:0003677);; Biological Process: regulation of transcription, DNA-templated (GO:0006355);; Biological Process: response to wounding (GO:0009611);; Biological Process: negative regulation of abscisic acid-activated signaling pathway (GO:0009788);;	--	--	--	No apical meristem (NAM) protein	NAC domain-containing protein 2 GN=T1N6.12 OS=Arabidopsis thaliana (Mouse-ear cress) PE=2 SV=2	NAC transcription factor ATAF1 [Mikania micrantha]
c92640_graph_c0	0	3.75385	2.0787	c92640_graph_c0	--	--	--	--	--	--	Uncharacterized conserved protein (DUF2215)	--	PREDICTED: uncharacterized protein LOC104211641 [Nicotiana sylvestris]
c70501_graph_c0	0	4.78021	2.47306	c70501_graph_c0	--	--	--	--	--	--	--	--	PREDICTED: uncharacterized protein LOC104086750 [Nicotiana tomentosiformis]
c80943_graph_c0	0	1.98514	1.10757	c80943_graph_c0	--	--	--	--	[R]	General function prediction only	Protein of unknown function, DUF607	Calcium uniporter protein 5, mitochondrial (Precursor) OS=Arabidopsis thaliana (Mouse-ear cress) PE=2 SV=1	PREDICTED: mitochondrial calcium uniporter regulatory subunit MCUb-like [Solanum lycopersicum]
c93597_graph_c0	0	5.45046	5.7907	c93597_graph_c0	[R]	General function prediction only	Molecular Function: transferase activity (GO:0016740);;	--	[R]	General function prediction only	WD domain, G-beta repeat;; Nup133 N terminal like	Protein Mut11 GN=Mut11 OS=Chlamydomonas reinhardtii (Chlamydomonas smithii) PE=2 SV=1	PREDICTED: myosin heavy chain kinase B [Solanum lycopersicum]
c70392_graph_c0	0	4.91795	3.8866
c94418_graph_c1	0	2.98931	1.42887	c94418_graph_c1	--	--	--	--	--	--	S-locus glycoprotein family;; D-mannose binding lectin;; PAN-like domain;; Protein tyrosine kinase;; Protein kinase domain;; EF-hand domain pair	G-type lectin S-receptor-like serine/threonine-protein kinase At4g27290 (Precursor) GN=At4g27290 OS=Arabidopsis thaliana (Mouse-ear cress) PE=3 SV=4	PREDICTED: G-type lectin S-receptor-like serine/threonine-protein kinase At4g27290 [Sesamum indicum]
c88332_graph_c0	0	1.40199	1.52053	c88332_graph_c0	--	--	--	--	--	--	--	Uncharacterized protein At5g41620 GN=At5g41620 OS=Arabidopsis thaliana (Mouse-ear cress) PE=2 SV=2	PREDICTED: uncharacterized protein At5g41620-like [Solanum tuberosum]
c80599_graph_c0	0	3.17793	3.61411	c80599_graph_c0	--	--	Molecular Function: electron carrier activity (GO:0009055);; Biological Process: response to water deprivation (GO:0009414);; Cellular Component: chloroplast thylakoid membrane (GO:0009535);; Biological Process: response to high light intensity (GO:0009644);; Biological Process: photosynthetic electron transport in photosystem I (GO:0009773);;	--	--	--	--	Protein PROTON GRADIENT REGULATION 5, chloroplastic (Precursor) GN=PGR5 OS=Arabidopsis thaliana (Mouse-ear cress) PE=1 SV=1	Proton gradient regulation 5 [Theobroma cacao]
c92753_graph_c0	0	6.69311	7.33076	c92753_graph_c0	[Q]	Secondary metabolites biosynthesis, transport and catabolism	Molecular Function: oxidoreductase activity, acting on single donors with incorporation of molecular oxygen, incorporation of two atoms of oxygen (GO:0016702);;	K09840|0|sot:102577783|9-cis-epoxy-carotenoid dioxygenase 1; K09840 9-cis-epoxycarotenoid dioxygenase [EC:1.13.11.51] (A)	[Q]	Secondary metabolites biosynthesis, transport and catabolism	Retinal pigment epithelial membrane protein	9-cis-epoxycarotenoid dioxygenase NCED1, chloroplastic (Precursor) GN=NCED1 OS=Phaseolus vulgaris (Kidney bean) PE=2 SV=1	9-cis-epoxycarotenoid dioxygenase 1 [Ipomoea nil]
c84691_graph_c0	0	2.67297	4.09044	c84691_graph_c0	[KAD]	--	--	K09422|1.47903e-76|mdm:103436434|transcription factor MYB44-like; K09422 myb proto-oncogene protein, plant (A)	[K]	Transcription	Myb-like DNA-binding domain;; Myb-like DNA-binding domain	Transcription factor MYB44 GN=K8K14.2 OS=Arabidopsis thaliana (Mouse-ear cress) PE=2 SV=1	PREDICTED: transcription factor MYB44-like [Sesamum indicum]
c75874_graph_c0	0	4.17096	1.95106	c75874_graph_c0	--	--	--	--	--	--	--	--	PREDICTED: uncharacterized protein LOC101248852 [Solanum lycopersicum]
c89898_graph_c1	0	2.604	2.10734	c89898_graph_c1	[KAD]	--	Molecular Function: binding (GO:0005488);;	K09422|2.27095e-44|pxb:103963302|transcription factor RAX2; K09422 myb proto-oncogene protein, plant (A)	[K]	Transcription	--	Transcription factor MYB59 GN=MYB59 OS=Arabidopsis thaliana (Mouse-ear cress) PE=2 SV=2	PREDICTED: protein ODORANT1-like [Sesamum indicum]
c43869_graph_c0	0	1.81945	1.4669	c43869_graph_c0	--	--	Molecular Function: GTP binding (GO:0005525);; Cellular Component: vacuole (GO:0005773);; Cellular Component: plasma membrane (GO:0005886);; Biological Process: small GTPase mediated signal transduction (GO:0007264);; Biological Process: ethylene-activated signaling pathway (GO:0009873);; Biological Process: protein transport (GO:0015031);;	K07901|3.3277e-16|gmx:100786439|ras-related protein RABE1c-like; K07901 Ras-related protein Rab-8A (A)	[TU]	--	--	Ras-related protein RABE1a GN=F4P12.310 OS=Arabidopsis thaliana (Mouse-ear cress) PE=1 SV=1	Ras-related RABE1c -like protein [Gossypium arboreum]
c78155_graph_c0	0	6.07003	5.15033	c78155_graph_c0	--	--	--	--	--	--	--	--	PREDICTED: uncharacterized protein LOC104235035 isoform X1 [Nicotiana sylvestris]
c73397_graph_c0	0	4.76535	3.80691	c73397_graph_c0	--	--	Cellular Component: lipid particle (GO:0005811);; Biological Process: seed germination (GO:0009845);; Cellular Component: membrane (GO:0016020);; Biological Process: lipid storage (GO:0019915);; Biological Process: response to freezing (GO:0050826);;	--	--	--	Oleosin	Oleosin 5 GN=At3g01570 OS=Arabidopsis thaliana (Mouse-ear cress) PE=2 SV=1	PREDICTED: oleosin 18.2 kDa-like [Nicotiana sylvestris]
c93743_graph_c0	0	5.15441	4.80536	c93743_graph_c0	[E]	Amino acid transport and metabolism	Molecular Function: 1-aminocyclopropane-1-carboxylate synthase activity (GO:0016847);; Molecular Function: pyridoxal phosphate binding (GO:0030170);; Biological Process: 1-aminocyclopropane-1-carboxylate biosynthetic process (GO:0042218);;	K01762|9.40355e-164|sot:102583042|1-aminocyclopropane-1-carboxylate synthase-like; K01762 1-aminocyclopropane-1-carboxylate synthase [EC:4.4.1.14] (A)	[T]	Signal transduction mechanisms	Aminotransferase class I and II	1-aminocyclopropane-1-carboxylate synthase GN=ACS1 OS=Glycine max (Soybean) PE=2 SV=1	PREDICTED: 1-aminocyclopropane-1-carboxylate synthase-like [Nicotiana tomentosiformis]
c86213_graph_c1	0	2.01612	1.92209	c86213_graph_c1	--	--	--	--	[R]	General function prediction only	Domain of unknown function;; Ankyrin repeats (3 copies);; Ankyrin repeat;; Ankyrin repeat;; Ankyrin repeats (3 copies);; Ankyrin repeats (many copies);; Ankyrin repeats (many copies);; Ankyrin repeat	Ankyrin repeat-containing protein At3g12360 GN=At3g12360 OS=Arabidopsis thaliana (Mouse-ear cress) PE=2 SV=1	PREDICTED: ankyrin repeat-containing protein At5g02620-like [Solanum tuberosum]
c90507_graph_c0	0	1.16811	1.28302	c90507_graph_c0	[C]	Energy production and conversion	Cellular Component: Golgi apparatus (GO:0005794);; Cellular Component: plasma membrane (GO:0005886);; Molecular Function: electron carrier activity (GO:0009055);; Biological Process: toxin catabolic process (GO:0009407);; Biological Process: response to chitin (GO:0010200);; Biological Process: response to cyclopentenone (GO:0010583);; Molecular Function: oxidoreductase activity (GO:0016491);; Bi…	--	[C]	Energy production and conversion	Pyridine nucleotide-disulphide oxidoreductase;; Pyridine nucleotide-disulphide oxidoreductase;; FAD-NAD(P)-binding;; L-lysine 6-monooxygenase (NADPH-requiring);; FAD dependent oxidoreductase;; Lycopene cyclase protein;; Pyridine nucleotide-disulphide oxidoreductase;; Pyridine nucleotide-disulphide oxidoreductase;; FAD-NAD(P)-binding;; Pyridine nucleotide-disulphide oxidoreductase;; L-lysine 6-mon…	Alternative NAD(P)H-ubiquinone oxidoreductase C1, chloroplastic/mitochondrial (Precursor) GN=NDC1 OS=Arabidopsis thaliana (Mouse-ear cress) PE=1 SV=2	PREDICTED: apoptosis-inducing factor homolog B-like [Nicotiana sylvestris]
c82472_graph_c0	0	3.36142	1.43476	c82472_graph_c0	--	--	Molecular Function: DNA binding (GO:0003677);;	K09338|8.27498e-50|mdm:103402936|homeobox-leucine zipper protein HAT5-like; K09338 homeobox-leucine zipper protein (A)	[K]	Transcription	Homeobox domain;; Homeobox associated leucine zipper	Homeobox-leucine zipper protein HAT5 GN=F4P13.2 OS=Arabidopsis thaliana (Mouse-ear cress) PE=1 SV=1	PREDICTED: homeobox-leucine zipper protein HAT5-like [Nicotiana sylvestris]
c81995_graph_c0	0	5.34797	3.26565	c81995_graph_c0	--	--	--	--	--	--	--	F-box protein At1g61340 GN=At1g61340 OS=Arabidopsis thaliana (Mouse-ear cress) PE=2 SV=1	PREDICTED: F-box protein At1g61340-like [Nicotiana tomentosiformis]
c80473_graph_c1	0	4.52	3.81613	c80473_graph_c1	--	--	Molecular Function: 1-aminocyclopropane-1-carboxylate synthase activity (GO:0016847);; Molecular Function: pyridoxal phosphate binding (GO:0030170);; Biological Process: 1-aminocyclopropane-1-carboxylate biosynthetic process (GO:0042218);;	K01762|1.20284e-117|sly:101258054|1-aminocyclopropane-1-carboxylate synthase-like; K01762 1-aminocyclopropane-1-carboxylate synthase [EC:4.4.1.14] (A)	[T]	Signal transduction mechanisms	Aminotransferase class I and II	1-aminocyclopropane-1-carboxylate synthase GN=ACS1 OS=Glycine max (Soybean) PE=2 SV=1	ACC synthase [Nicotiana tabacum]
c83200_graph_c1	0	5.42196	4.08548	c83200_graph_c1	--	--	--	--	[G]	Carbohydrate transport and metabolism	Histidine phosphatase superfamily (branch 1)	Phosphoglycerate mutase-like protein 1 {ECO:0000305} OS=Arabidopsis thaliana (Mouse-ear cress) PE=2 SV=1	unnamed protein product [Coffea canephora]
c89958_graph_c0	0	7.81419	4.88793	c89958_graph_c0	--	--	Cellular Component: plasma membrane (GO:0005886);; Cellular Component: chloroplast (GO:0009507);;	--	[L]	Replication, recombination and repair	DDE superfamily endonuclease	--	PREDICTED: uncharacterized protein LOC104098663 [Nicotiana tomentosiformis]
c80388_graph_c0	0	3.30559	2.11004	c80388_graph_c0	[U]	Intracellular trafficking, secretion, and vesicular transport	--	--	[R]	General function prediction only	Reverse transcriptase (RNA-dependent DNA polymerase);; Reverse transcriptase-like;; zinc-binding in reverse transcriptase;; Endonuclease/Exonuclease/phosphatase family;; Endonuclease-reverse transcriptase;; Putative GTPase activating protein for Arf;; Ammonium Transporter Family	Putative ribonuclease H protein At1g65750 GN=At1g65750 OS=Arabidopsis thaliana (Mouse-ear cress) PE=3 SV=1	hypothetical protein [Beta vulgaris subsp. vulgaris]
c82398_graph_c0	0	5.2627	3.0108	c82398_graph_c0	--	--	Cellular Component: ubiquitin ligase complex (GO:0000151);; Molecular Function: ubiquitin-protein ligase activity (GO:0004842);; Biological Process: protein ubiquitination (GO:0016567);;	--	--	--	U-box domain;; Zinc-finger of the MIZ type in Nse subunit	E3 ubiquitin-protein ligase PUB23 GN=PUB23 OS=Arabidopsis thaliana (Mouse-ear cress) PE=1 SV=1	Plant U-box 23 [Theobroma cacao]
c84741_graph_c0	0	1.05791	1.62994	c84741_graph_c0	[O]	Posttranslational modification, protein turnover, chaperones	Molecular Function: ATP binding (GO:0005524);; Biological Process: protein folding (GO:0006457);; Biological Process: heat acclimation (GO:0010286);;	K09489|0|sot:102583475|heat shock 70 kDa protein 8-like; K09489 heat shock 70kDa protein 4 (A)	[O]	Posttranslational modification, protein turnover, chaperones	Hsp70 protein	Heat shock 70 kDa protein 8 GN=F22D22.13 OS=Arabidopsis thaliana (Mouse-ear cress) PE=1 SV=1	PREDICTED: heat shock 70 kDa protein 8-like [Solanum tuberosum]
c72447_graph_c0	0	5.35757	2.30629	c72447_graph_c0	--	--	--	--	--	--	Cotton fibre expressed protein	--	PREDICTED: uncharacterized protein LOC104099271 [Nicotiana tomentosiformis]
c65956_graph_c0	0	1.12446	1.63815	c65956_graph_c0	[I]	Lipid transport and metabolism	--	K01115|1.14992e-78|pda:103711421|phospholipase D p1-like; K01115 phospholipase D1/2 [EC:3.1.4.4] (A)	[I]	Lipid transport and metabolism	PH domain	Phospholipase D p1 OS=Arabidopsis thaliana (Mouse-ear cress) PE=1 SV=1	PREDICTED: phospholipase D p1 [Nelumbo nucifera]
c76388_graph_c0	0	1.51827	2.14051	c76388_graph_c0	--	--	Molecular Function: protein serine/threonine kinase activity (GO:0004674);; Molecular Function: ATP binding (GO:0005524);; Biological Process: protein phosphorylation (GO:0006468);;	K04733|6.87236e-51|vvi:100853577|cysteine-rich receptor-like protein kinase 10; K04733 interleukin-1 receptor-associated kinase 4 [EC:2.7.11.1] (A)	--	--	Protein tyrosine kinase;; Protein kinase domain	Cysteine-rich receptor-like protein kinase 7 (Precursor) GN=CRK7 OS=Arabidopsis thaliana (Mouse-ear cress) PE=2 SV=1	PREDICTED: cysteine-rich receptor-like protein kinase 10, partial [Nicotiana tomentosiformis]
c81219_graph_c0	0	1.89443	1.56542	c81219_graph_c0	--	--	--	--	--	--	--	--	PREDICTED: uncharacterized protein LOC104605685 [Nelumbo nucifera]
c92928_graph_c0	0	7.63302	7.22775	c92928_graph_c0	--	--	Biological Process: metabolic process (GO:0008152);; Molecular Function: galactinol-raffinose galactosyltransferase activity (GO:0047268);;	K06617|0|sot:102600524|probable galactinol--sucrose galactosyltransferase 5-like; K06617 raffinose synthase [EC:2.4.1.82] (A)	--	--	Raffinose synthase or seed imbibition protein Sip1;; Raffinose synthase or seed imbibition protein Sip1	Probable galactinol--sucrose galactosyltransferase 5 OS=Arabidopsis thaliana (Mouse-ear cress) PE=1 SV=1	PREDICTED: galactinol--sucrose galactosyltransferase [Nicotiana sylvestris]
c75040_graph_c0	0	3.82138	1.13945
c70312_graph_c0	0	4.8131	3.95092	c70312_graph_c0	--	--	Cellular Component: endoplasmic reticulum (GO:0005783);; Cellular Component: Golgi stack (GO:0005795);; Biological Process: porphyrin-containing compound metabolic process (GO:0006778);; Cellular Component: integral component of membrane (GO:0016021);; Molecular Function: heme binding (GO:0020037);;	K05770|2.36693e-64|sly:101251222|translocator protein homolog; K05770 benzodiazapine receptor (A)	--	--	TspO/MBR family	Translocator protein homolog GN=TSPO OS=Arabidopsis thaliana (Mouse-ear cress) PE=1 SV=1	PREDICTED: translocator protein homolog [Solanum lycopersicum]
c91947_graph_c0	0	3.87581	2.39293	c91947_graph_c0	--	--	--	--	--	--	WRKY DNA -binding domain;; SRF-type transcription factor (DNA-binding and dimerisation domain)	Probable WRKY transcription factor 41 GN=WRKY41 OS=Arabidopsis thaliana (Mouse-ear cress) PE=2 SV=2	PREDICTED: probable WRKY transcription factor 53 [Nicotiana sylvestris]
c70406_graph_c0	0	4.85903	3.33058	c70406_graph_c0	--	--	--	--	--	--	--	--	PREDICTED: uncharacterized protein LOC102594709 [Solanum tuberosum]
c92950_graph_c1	0	8.05972	7.7249	c92950_graph_c1	[M]	Cell wall/membrane/envelope biogenesis	Cellular Component: cytoplasm (GO:0005737);; Biological Process: galactose metabolic process (GO:0006012);; Molecular Function: metal ion binding (GO:0046872);; Molecular Function: inositol 3-alpha-galactosyltransferase activity (GO:0047216);;	K18819|0|sly:100316891|GolS2, GolS-2, SlGolS2; galactinol synthase (EC:2.4.1.123); K18819 inositol 3-alpha-galactosyltransferase [EC:2.4.1.123] (A)	[G]	Carbohydrate transport and metabolism	Glycosyl transferase family 8	Galactinol synthase 2 GN=GOLS2 OS=Solanum lycopersicum (Tomato) PE=2 SV=1	PREDICTED: galactinol synthase 2 [Nicotiana sylvestris]
c81257_graph_c0	0	4.11687	3.84406	c81257_graph_c0	[O]	Posttranslational modification, protein turnover, chaperones	Molecular Function: ATP binding (GO:0005524);; Biological Process: response to stress (GO:0006950);; Molecular Function: 2-alkenal reductase [NAD(P)] activity (GO:0032440);; Biological Process: oxidation-reduction process (GO:0055114);;	K03283|1.12402e-146|sot:102588418|heat shock cognate 70 kDa protein-like; K03283 heat shock 70kDa protein 1/8 (A)	[O]	Posttranslational modification, protein turnover, chaperones	Hsp70 protein	Heat shock 70 kDa protein GN=HSP70 OS=Glycine max (Soybean) PE=1 SV=1	PREDICTED: heat shock 70 kDa protein [Nicotiana sylvestris]
c73510_graph_c0	0	6.13377	6.68622	c73510_graph_c0	--	--	Cellular Component: monolayer-surrounded lipid storage body (GO:0012511);; Cellular Component: integral component of membrane (GO:0016021);;	--	--	--	Oleosin	Oleosin 1 GN=OLE1 OS=Prunus dulcis (Almond) PE=2 SV=1	Oleosin 1 [Morus notabilis]
c74168_graph_c0	0	3.88911	1.89454	c74168_graph_c0	--	--	--	--	--	--	--	--	hypothetical protein CISIN_1g044436mg [Citrus sinensis]
c91080_graph_c1	0	5.88122	4.04235	c91080_graph_c1	[Q]	Secondary metabolites biosynthesis, transport and catabolism	Molecular Function: iron ion binding (GO:0005506);; Molecular Function: electron carrier activity (GO:0009055);; Molecular Function: alkane 1-monooxygenase activity (GO:0018685);; Molecular Function: heme binding (GO:0020037);; Biological Process: oxidation-reduction process (GO:0055114);; Molecular Function: aromatase activity (GO:0070330);;	--	[QI]	--	Cytochrome P450	Cytochrome P450 94C1 GN=CYP94C1 OS=Arabidopsis thaliana (Mouse-ear cress) PE=2 SV=1	PREDICTED: cytochrome P450 94C1-like [Nicotiana tomentosiformis]
c83292_graph_c0	0	4.77179	4.28195	c83292_graph_c0	[R]	General function prediction only	Molecular Function: phosphatidylethanolamine binding (GO:0008429);; Biological Process: seed dormancy process (GO:0010162);; Biological Process: myo-inositol hexakisphosphate biosynthetic process (GO:0010264);; Biological Process: positive regulation of transcription, DNA-templated (GO:0045893);;	K06910|6.83971e-83|cic:CICLE_v10012687mg|hypothetical protein; K06910 (A)	--	--	Phosphatidylethanolamine-binding protein	--	PREDICTED: uncharacterized protein LOC104212247 [Nicotiana sylvestris]
c70379_graph_c0	0	5.25473	3.3102
c80387_graph_c0	0	3.99813	5.3629	c80387_graph_c0	--	--	--	--	--	--	--	--	PREDICTED: uncharacterized protein LOC100242238 [Vitis vinifera]
c44972_graph_c0	0	2.69457	6.04309	c44972_graph_c0	--	--	Biological Process: polysaccharide catabolic process (GO:0000272);; Molecular Function: lysozyme activity (GO:0003796);; Molecular Function: chitinase activity (GO:0004568);; Cellular Component: extracellular region (GO:0005576);; Cellular Component: cell wall (GO:0005618);; Biological Process: chitin catabolic process (GO:0006032);;	K01183|5.00624e-34|rcu:RCOM_1581400|Acidic endochitinase SE2 precursor, putative (EC:3.2.1.17); K01183 chitinase [EC:3.2.1.14] (A)	[M]	Cell wall/membrane/envelope biogenesis	Glycosyl hydrolases family 18	Acidic endochitinase (Precursor) OS=Nicotiana tabacum (Common tobacco) PE=1 SV=1	RecName: Full=Acidic endochitinase; Flags: Precursor [Nicotiana tabacum]
c64180_graph_c0	0	2.81851	3.31092	c64180_graph_c0	--	--	Molecular Function: peptidase inhibitor activity (GO:0030414);;	--	--	--	Cystatin domain	Cysteine proteinase inhibitor 4 (Precursor) OS=Oryza sativa subsp. japonica (Rice) PE=2 SV=1	PREDICTED: cysteine proteinase inhibitor B-like [Nicotiana tomentosiformis]
c60717_graph_c0	0	3.34171	4.6699	c60717_graph_c0	--	--	Cellular Component: nucleus (GO:0005634);;	--	--	--	--	--	PREDICTED: uncharacterized protein LOC101257489 [Solanum lycopersicum]
c80482_graph_c0	0	2.86867	3.19634	c80482_graph_c0	--	--	--	--	[R]	General function prediction only	Phosphatidylethanolamine-binding protein	CEN-like protein 1 GN=CET1 OS=Nicotiana tabacum (Common tobacco) PE=2 SV=1	unnamed protein product [Coffea canephora]
c88572_graph_c0	0	6.51296	6.19929	c88572_graph_c0	--	--	--	--	[S]	Function unknown	Late embryogenesis abundant protein	Late embryogenesis abundant protein D-29 OS=Gossypium hirsutum (Upland cotton) PE=3 SV=1	PREDICTED: late embryogenesis abundant protein D-29 [Solanum lycopersicum]
c88054_graph_c0	0	1.5776	1.55252	c88054_graph_c0	[P]	Inorganic ion transport and metabolism	Cellular Component: integral component of membrane (GO:0016021);; Biological Process: transmembrane transport (GO:0055085);;	K02575|0|sly:101247028|high affinity nitrate transporter 2.4-like; K02575 MFS transporter, NNP family, nitrate/nitrite transporter (A)	--	--	Major Facilitator Superfamily	High affinity nitrate transporter 2.4 GN=NRT2.4 OS=Arabidopsis thaliana (Mouse-ear cress) PE=2 SV=1	unnamed protein product [Coffea canephora]
c74210_graph_c0	0	4.40856	3.39295
c67199_graph_c0	0	3.68016	4.33644	c67199_graph_c0	--	--	Molecular Function: nucleic acid binding (GO:0003676);; Cellular Component: cytoplasm (GO:0005737);; Biological Process: regulation of RNA splicing (GO:0043484);; Biological Process: single-multicellular organism process (GO:0044707);;	--	--	--	--	--	PREDICTED: uncharacterized protein LOC101294406 [Fragaria vesca subsp. vesca]
c71919_graph_c0	0	6.91978	3.42498	c71919_graph_c0	--	--	Cellular Component: integral component of membrane (GO:0016021);;	--	--	--	Tim17/Tim22/Tim23/Pmp24 family	Outer envelope pore protein 16-2, chloroplastic OS=Arabidopsis thaliana (Mouse-ear cress) PE=1 SV=1	PREDICTED: outer envelope pore protein 16-2, chloroplastic-like [Sesamum indicum]
c77479_graph_c0	0	4.13524	5.38552	c77479_graph_c0	--	--	--	--	--	--	Late embryogenesis abundant protein	Embryonic protein DC-8 OS=Daucus carota (Wild carrot) PE=3 SV=1	PREDICTED: embryonic protein DC-8-like [Cicer arietinum]
c76263_graph_c0	0	2.3933	1.71866	c76263_graph_c0	--	--	Molecular Function: calcium ion binding (GO:0005509);;	--	[ZD]	--	EF-hand domain pair	Calcium-binding protein PBP1 GN=F24B18.11 OS=Arabidopsis thaliana (Mouse-ear cress) PE=1 SV=1	ccd1, putative [Ricinus communis]
c80653_graph_c0	0	5.24066	5.29313	c80653_graph_c0	[Q]	Secondary metabolites biosynthesis, transport and catabolism	Molecular Function: iron ion binding (GO:0005506);; Molecular Function: electron carrier activity (GO:0009055);; Biological Process: abscisic acid metabolic process (GO:0009687);; Biological Process: response to red light (GO:0010114);; Molecular Function: (+)-abscisic acid 8'-hydroxylase activity (GO:0010295);; Molecular Function: heme binding (GO:0020037);; Biological Process: release of seed f…	K09843|0|pop:POPTR_0001s24940g|POPTRDRAFT_797669; hypothetical protein; K09843 (+)-abscisic acid 8'-hydroxylase [EC:1.14.13.93] (A)	[QI]	--	Cytochrome P450	Abscisic acid 8&apos;-hydroxylase 2 GN=CYP707A2 OS=Arabidopsis thaliana (Mouse-ear cress) PE=2 SV=1	hypothetical protein POPTR_0001s24940g [Populus trichocarpa]
c58889_graph_c0	0	4.95757	4.16009	c58889_graph_c0	--	--	Biological Process: response to stress (GO:0006950);; Biological Process: embryo development (GO:0009790);;	--	--	--	Late embryogenesis abundant (LEA) group 1	11 kDa late embryogenesis abundant protein OS=Helianthus annuus (Common sunflower) PE=2 SV=1	hypothetical protein MIMGU_mgv1a016953mg [Erythranthe guttata]
c93032_graph_c0	0	3.66492	3.0355	c93032_graph_c0	--	--	--	--	--	--	--	Low-temperature-induced 65 kDa protein GN=K24M7.3 OS=Arabidopsis thaliana (Mouse-ear cress) PE=2 SV=2	PREDICTED: low-temperature-induced 65 kDa protein-like [Nicotiana sylvestris]
c65098_graph_c0	0	3.72718	3.44849	c65098_graph_c0	--	--	--	--	--	--	--	--	PREDICTED: uncharacterized protein LOC104097232 [Nicotiana tomentosiformis]
c65531_graph_c0	0	2.46336	1.86836	c65531_graph_c0	--	--	Cellular Component: cytoplasm (GO:0005737);; Biological Process: galactose metabolic process (GO:0006012);; Molecular Function: metal ion binding (GO:0046872);; Molecular Function: inositol 3-alpha-galactosyltransferase activity (GO:0047216);;	K18819|7.0968e-51|sot:102589277|galactinol synthase 2-like; K18819 inositol 3-alpha-galactosyltransferase [EC:2.4.1.123] (A)	[G]	Carbohydrate transport and metabolism	Glycosyl transferase family 8	Galactinol synthase 2 GN=GOLS2 OS=Solanum lycopersicum (Tomato) PE=2 SV=1	PREDICTED: galactinol synthase 2 [Nicotiana sylvestris]
c66759_graph_c0	0	5.93082	2.75796	c66759_graph_c0	--	--	--	--	--	--	AP2 domain	Ethylene-responsive transcription factor ERF109 GN=ERF109 OS=Arabidopsis thaliana (Mouse-ear cress) PE=1 SV=1	PREDICTED: ethylene-responsive transcription factor ERF109-like [Nicotiana sylvestris]
c66875_graph_c0	0	4.15433	3.16744	c66875_graph_c0	--	--	--	--	--	--	--	--	PREDICTED: uncharacterized protein LOC104113359 [Nicotiana tomentosiformis]
c74676_graph_c0	0	5.28572	6.5651
c82825_graph_c0	0	3.29268	1.38319	c82825_graph_c0	--	--	Molecular Function: cysteine-type endopeptidase activity (GO:0004197);; Biological Process: proteolysis (GO:0006508);; Biological Process: vacuolar protein processing (GO:0006624);;	K01369|0|sly:101245974|vacuolar-processing enzyme beta-isozyme; K01369 legumain [EC:3.4.22.34] (A)	[O]	Posttranslational modification, protein turnover, chaperones	Peptidase C13 family	Vacuolar-processing enzyme (Precursor) OS=Glycine max (Soybean) PE=2 SV=1	PREDICTED: vacuolar-processing enzyme [Nicotiana tomentosiformis]

## Sheet: 6h_down-regulated
Transcript_id	K14_6h-0h	KT1_6h-0h	K121_6h-0h	#GeneID	COG_class	COG_class_annotation	GO_annotation	KEGG_annotation	KOG_class	KOG_class_annotation	Pfam_annotation	Swissprot_annotation	nr_annotation
c83843_graph_c0	0	-1.6804	-1.79909	c83843_graph_c0	[O]	Posttranslational modification, protein turnover, chaperones	Molecular Function: metalloendopeptidase activity (GO:0004222);; Molecular Function: ATP binding (GO:0005524);; Biological Process: ATP catabolic process (GO:0006200);; Biological Process: proteolysis (GO:0006508);; Cellular Component: plasmodesma (GO:0009506);; Biological Process: embryo development ending in seed dormancy (GO:0009793);; Cellular Component: chloroplast envelope (GO:0009941);; Mo…	--	[O]	Posttranslational modification, protein turnover, chaperones	ATPase family associated with various cellular activities (AAA);; Peptidase family M41	ATP-dependent zinc metalloprotease FTSH 11, chloroplastic/mitochondrial (Precursor) GN=FTSH11 OS=Arabidopsis thaliana (Mouse-ear cress) PE=1 SV=1	PREDICTED: uncharacterized protein LOC102605424 [Solanum tuberosum]
c83333_graph_c0	0	-1.29682	-1.55687	c83333_graph_c0	[F]	Nucleotide transport and metabolism	Biological Process: RNA methylation (GO:0001510);; Molecular Function: GMP synthase (glutamine-hydrolyzing) activity (GO:0003922);; Molecular Function: asparagine synthase (glutamine-hydrolyzing) activity (GO:0004066);; Molecular Function: ATP binding (GO:0005524);; Cellular Component: cytosol (GO:0005829);; Biological Process: GMP biosynthetic process (GO:0006177);; Biological Process: asparagin…	K01951|0|sot:102597174|GMP synthase [glutamine-hydrolyzing]-like; K01951 GMP synthase (glutamine-hydrolysing) [EC:6.3.5.2] (A)	[F]	Nucleotide transport and metabolism	GMP synthase C terminal domain;; Glutamine amidotransferase class-I;; Peptidase C26;; NAD synthase;; Asparagine synthase	Carbamoyl-phosphate synthase small chain, chloroplastic (Precursor) GN=MGF10.15 OS=Arabidopsis thaliana (Mouse-ear cress) PE=1 SV=1	PREDICTED: GMP synthase [glutamine-hydrolyzing]-like [Solanum tuberosum]
c89424_graph_c0	0	-1.20615	-1.20617
c66797_graph_c0	0	-1.46687	-1.59187	c66797_graph_c0	[G]	Carbohydrate transport and metabolism	Molecular Function: glucose-6-phosphate dehydrogenase activity (GO:0004345);; Cellular Component: cytoplasm (GO:0005737);; Biological Process: pentose-phosphate shunt (GO:0006098);; Molecular Function: NADP binding (GO:0050661);;	K00036|5.80681e-48|pxb:103960935|glucose-6-phosphate 1-dehydrogenase, cytoplasmic isoform-like; K00036 glucose-6-phosphate 1-dehydrogenase [EC:1.1.1.49] (A)	[G]	Carbohydrate transport and metabolism	Glucose-6-phosphate dehydrogenase, C-terminal domain	Glucose-6-phosphate 1-dehydrogenase, cytoplasmic isoform GN=G6PDH OS=Solanum tuberosum (Potato) PE=2 SV=1	PREDICTED: glucose-6-phosphate 1-dehydrogenase, cytoplasmic isoform-like [Pyrus x bretschneideri]
c80156_graph_c0	0	-3.64432	-2.63405	c80156_graph_c0	--	--	Biological Process: polysaccharide biosynthetic process (GO:0000271);; Cellular Component: plasma membrane (GO:0005886);; Biological Process: water transport (GO:0006833);; Biological Process: pattern specification process (GO:0007389);; Biological Process: regulation of cell size (GO:0008361);; Biological Process: response to salt stress (GO:0009651);; Cellular Component: plant-type vacuole memb…	--	--	--	--	Protein WALLS ARE THIN 1 GN=WAT1 OS=Arabidopsis thaliana (Mouse-ear cress) PE=1 SV=1	PREDICTED: protein WALLS ARE THIN 1-like [Nicotiana tomentosiformis]
c89804_graph_c0	0	-1.33474	-1.44354	c89804_graph_c0	--	--	Molecular Function: structural constituent of ribosome (GO:0003735);; Cellular Component: ribosome (GO:0005840);; Biological Process: translation (GO:0006412);;	--	[O]	Posttranslational modification, protein turnover, chaperones	Ribosomal L18p/L5e family	--	PREDICTED: uncharacterized protein LOC104095790 [Nicotiana tomentosiformis]
c91514_graph_c0	0	-1.03851	-1.46215	c91514_graph_c0	--	--	--	--	[K]	Transcription	Myb-like DNA-binding domain;; Myb-like DNA-binding domain	Peptidyl-prolyl cis-trans isomerase FKBP53 GN=FKBP53 OS=Arabidopsis thaliana (Mouse-ear cress) PE=1 SV=1	PREDICTED: RNA polymerase I termination factor [Sesamum indicum]
c87955_graph_c0	0	-3.11041	-1.62806	c87955_graph_c0	--	--	Molecular Function: binding (GO:0005488);;	--	--	--	--	Transcription factor LUX GN=F12A12.160 OS=Arabidopsis thaliana (Mouse-ear cress) PE=1 SV=1	PREDICTED: transcription factor PCL1-like [Nicotiana sylvestris]
c93038_graph_c0	0	-1.10929	-1.0286	c93038_graph_c0	[J]	Translation, ribosomal structure and biogenesis	Molecular Function: nucleic acid binding (GO:0003676);; Cellular Component: nucleolus (GO:0005730);; Cellular Component: cytosol (GO:0005829);; Biological Process: rRNA processing (GO:0006364);; Biological Process: protein import into nucleus (GO:0006606);; Cellular Component: ribonucleoprotein complex (GO:0030529);;	K14559|2.05666e-129|sly:101253879|U3 small nucleolar ribonucleoprotein protein MPP10; K14559 U3 small nucleolar RNA-associated protein MPP10 (A)	[A]	RNA processing and modification	Mpp10 protein	--	PREDICTED: U3 small nucleolar ribonucleoprotein protein MPP10 isoform X1 [Solanum lycopersicum]
c80197_graph_c0	0	-1.35348	-1.15741	c80197_graph_c0	--	--	Molecular Function: transporter activity (GO:0005215);; Cellular Component: mitochondrial inner membrane (GO:0005743);; Cellular Component: integral component of membrane (GO:0016021);; Biological Process: transmembrane transport (GO:0055085);;	K05863|3.93701e-114|sot:102604516|ADP,ATP carrier protein 3, mitochondrial-like; K05863 solute carrier family 25 (mitochondrial adenine nucleotide translocator), member 4/5/6/31 (A)	[C]	Energy production and conversion	--	ADP,ATP carrier protein 3, mitochondrial (Precursor) GN=F20O9.60 OS=Arabidopsis thaliana (Mouse-ear cress) PE=2 SV=1	PREDICTED: ADP,ATP carrier protein 3, mitochondrial [Sesamum indicum]
c82046_graph_c0	0	-2.19067	-2.25225	c82046_graph_c0	[E]	Amino acid transport and metabolism	Molecular Function: S-adenosylmethionine-dependent tRNA (m5U54) methyltransferase activity (GO:0030697);; Molecular Function: putrescine N-methyltransferase activity (GO:0030750);; Biological Process: methylation (GO:0032259);; Biological Process: nicotine biosynthetic process (GO:0042179);;	K05353|0|sly:101254014|putrescine N-methyltransferase 2; K05353 putrescine N-methyltransferase [EC:2.1.1.53] (A)	[E]	Amino acid transport and metabolism	Spermine/spermidine synthase	Putrescine N-methyltransferase 3 GN=PMT3 OS=Nicotiana tabacum (Common tobacco) PE=3 SV=1	putrescine N-methyltransferase [Calystegia sepium]
c76950_graph_c0	0	-1.60273	-1.17875	c76950_graph_c0	--	--	--	--	--	--	NB-ARC domain	Protein VARIATION IN COMPOUND TRIGGERED ROOT growth response GN=VICTR OS=Arabidopsis thaliana (Mouse-ear cress) PE=1 SV=1	unnamed protein product, partial [Coffea canephora]
c72739_graph_c0	0	-2.56983	-2.15158	c72739_graph_c0	--	--	Biological Process: transcription, DNA-templated (GO:0006351);; Molecular Function: sequence-specific DNA binding (GO:0043565);;	K09338|1.14208e-10|sot:102592561|homeobox-leucine zipper protein ATHB-6-like; K09338 homeobox-leucine zipper protein (A)	--	--	--	--	PREDICTED: homeobox-leucine zipper protein ATHB-6-like [Nicotiana tomentosiformis]
c90494_graph_c0	0	-2.46606	-2.01194	c90494_graph_c0	[Q]	Secondary metabolites biosynthesis, transport and catabolism	Molecular Function: iron ion binding (GO:0005506);; Cellular Component: endoplasmic reticulum membrane (GO:0005789);; Molecular Function: electron carrier activity (GO:0009055);; Cellular Component: integral component of membrane (GO:0016021);; Biological Process: monoterpenoid biosynthetic process (GO:0016099);; Molecular Function: oxidoreductase activity, acting on paired donors, with incorpora…	--	[Q]	Secondary metabolites biosynthesis, transport and catabolism	Cytochrome P450	Geraniol 8-hydroxylase GN=CYP76B6 OS=Catharanthus roseus (Madagascar periwinkle) PE=1 SV=1	geraniol 10-hydroxylase-like protein [Amsonia hubrichtii]
c85605_graph_c0	0	-1.07813	-1.89294	c85605_graph_c0	--	--	Cellular Component: plant-type vacuole (GO:0000325);; Molecular Function: voltage-gated calcium channel activity (GO:0005245);; Molecular Function: calcium ion binding (GO:0005509);; Cellular Component: vacuolar membrane (GO:0005774);; Cellular Component: Golgi apparatus (GO:0005794);; Cellular Component: plasma membrane (GO:0005886);; Biological Process: membrane fusion (GO:0006944);; Biological…	K16900|4.34432e-149|sly:101244201|two pore calcium channel protein 1B; K16900 two pore calcium channel protein, plant (A)	[PT]	--	Ion transport protein	Two pore calcium channel protein 1A GN=TPC1A OS=Nicotiana tabacum (Common tobacco) PE=2 SV=1	PREDICTED: two pore calcium channel protein 1A [Nicotiana tomentosiformis]
c71160_graph_c0	0	-2.88109	-1.92691
c95377_graph_c0	0	-1.3536	-1.04943	c95377_graph_c0	[RTKL]	--	Molecular Function: nucleotide binding (GO:0000166);; Molecular Function: protein kinase activity (GO:0004672);; Biological Process: signal transduction (GO:0007165);; Biological Process: post-embryonic development (GO:0009791);; Cellular Component: membrane (GO:0016020);; Biological Process: phosphorylation (GO:0016310);; Biological Process: shoot system development (GO:0048367);; Biological Pro…	--	--	--	Protein kinase domain;; Protein tyrosine kinase;; Leucine Rich repeats (2 copies);; Leucine rich repeat;; Leucine Rich Repeat;; Leucine rich repeat N-terminal domain;; Leucine Rich repeat	Receptor protein kinase CLAVATA1 (Precursor) GN=CLV1 OS=Arabidopsis thaliana (Mouse-ear cress) PE=1 SV=3	PREDICTED: receptor-like protein kinase HAIKU2 [Nicotiana sylvestris]
c94249_graph_c0	0	-2.29768	-1.99504
c79724_graph_c1	0	-1.27023	-1.29468
c86572_graph_c0	0	-1.77068	-1.66314	c86572_graph_c0	[RTKL]	--	Biological Process: activation of MAPKK activity (GO:0000186);; Molecular Function: MAP kinase kinase kinase activity (GO:0004709);; Molecular Function: ATP binding (GO:0005524);; Cellular Component: plasma membrane (GO:0005886);;	--	[T]	Signal transduction mechanisms	Protein kinase domain;; Protein tyrosine kinase;; Protein tyrosine kinase;; Protein kinase domain	Probable serine/threonine-protein kinase At1g01540 GN=At1g01540 OS=Arabidopsis thaliana (Mouse-ear cress) PE=1 SV=2	hypothetical protein JCGZ_14355 [Jatropha curcas]
c84678_graph_c0	0	-1.29428	-1.29857	c84678_graph_c0	[J]	Translation, ribosomal structure and biogenesis	Molecular Function: structural constituent of ribosome (GO:0003735);; Biological Process: DNA-templated transcription, elongation (GO:0006354);; Biological Process: translation (GO:0006412);; Cellular Component: chloroplast (GO:0009507);; Cellular Component: large ribosomal subunit (GO:0015934);;	--	--	--	Ribosomal protein L1p/L10e family	50S ribosomal protein L1, chloroplastic (Precursor) GN=RPL1 OS=Spinacia oleracea (Spinach) PE=1 SV=1	PREDICTED: 50S ribosomal protein L1, chloroplastic [Nicotiana sylvestris]
c93966_graph_c0	0	-1.7475	-1.02276	c93966_graph_c0	--	--	Molecular Function: DNA binding (GO:0003677);; Molecular Function: chromatin binding (GO:0003682);;	--	--	--	Myb-like DNA-binding domain	Telomere repeat-binding protein 5 GN=F22G5.8 OS=Arabidopsis thaliana (Mouse-ear cress) PE=1 SV=2	PREDICTED: telomere repeat-binding protein 5-like [Nicotiana tomentosiformis]
c86784_graph_c0	0	-1.05311	-1.5582	c86784_graph_c0	--	--	--	--	--	--	--	--	repressor of silencing 1 [Nicotiana tabacum]
c77042_graph_c0	0	-2.43054	-1.70908	c77042_graph_c0	[M]	Cell wall/membrane/envelope biogenesis	Biological Process: carbohydrate metabolic process (GO:0005975);; Molecular Function: carbohydrate binding (GO:0030246);;	--	--	--	--	--	PREDICTED: uncharacterized protein LOC104091917 [Nicotiana tomentosiformis]
c80415_graph_c1	0	-1.94107	-2.46189	c80415_graph_c1	--	--	--	--	--	--	--	--	PREDICTED: zinc finger protein CONSTANS-LIKE 9-like isoform X2 [Nicotiana tomentosiformis]
c79640_graph_c0	0	-3.17004	-2.55471	c79640_graph_c0	[Q]	Secondary metabolites biosynthesis, transport and catabolism	Molecular Function: iron ion binding (GO:0005506);; Cellular Component: endoplasmic reticulum membrane (GO:0005789);; Molecular Function: electron carrier activity (GO:0009055);; Cellular Component: integral component of membrane (GO:0016021);; Biological Process: monoterpenoid biosynthetic process (GO:0016099);; Molecular Function: oxidoreductase activity, acting on paired donors, with incorpora…	--	[Q]	Secondary metabolites biosynthesis, transport and catabolism	Cytochrome P450	Geraniol 8-hydroxylase GN=CYP76B6 OS=Catharanthus roseus (Madagascar periwinkle) PE=1 SV=1	unnamed protein product [Coffea canephora]
c88179_graph_c0	0	-1.19815	-1.07486	c88179_graph_c0	--	--	--	K11279|7.05368e-09|pxb:103944008|nucleosome assembly protein 1;2; K11279 nucleosome assembly protein 1-like 1 (A)	[BD]	--	--	Nucleosome assembly protein 1;2 (Precursor) GN=NAP1;2 OS=Nicotiana tabacum (Common tobacco) PE=1 SV=1	induced stolon tip protein NAP1Ps [Capsicum annuum]
c85095_graph_c0	0	-1.58808	-1.13588	c85095_graph_c0	--	--	--	K08059|1.29249e-66|brp:103843986|gamma-interferon-inducible lysosomal thiol reductase-like; K08059 interferon, gamma-inducible protein 30 (A)	[O]	Posttranslational modification, protein turnover, chaperones	Gamma interferon inducible lysosomal thiol reductase (GILT)	--	unnamed protein product [Coffea canephora]
c87785_graph_c0	0	-1.14905	-1.19823	c87785_graph_c0	[O]	Posttranslational modification, protein turnover, chaperones	Molecular Function: serine-type endopeptidase activity (GO:0004252);; Biological Process: proteolysis (GO:0006508);; Cellular Component: plant-type cell wall (GO:0009505);; Molecular Function: identical protein binding (GO:0042802);; Biological Process: negative regulation of catalytic activity (GO:0043086);; Cellular Component: apoplast (GO:0048046);; Biological Process: mucilage metabolic proce…	--	--	--	Subtilase family;; PA domain;; Peptidase inhibitor I9	Subtilisin-like protease (Precursor) GN=At5g67360 OS=Arabidopsis thaliana (Mouse-ear cress) PE=1 SV=1	PREDICTED: subtilisin-like protease [Nicotiana sylvestris]
c94645_graph_c0	0	-1.23166	-1.37976	c94645_graph_c0	[R]	General function prediction only	--	--	[R]	General function prediction only	--	Zinc finger CCCH domain-containing protein 7 GN=At1g21570 OS=Arabidopsis thaliana (Mouse-ear cress) PE=1 SV=1	Zinc finger C-x8-C-x5-C-x3-H type family protein, putative isoform 1 [Theobroma cacao]
c76832_graph_c0	0	-1.31901	-1.34643	c76832_graph_c0	--	--	--	--	[R]	General function prediction only	TMPIT-like protein	--	PREDICTED: transmembrane protein 120 homolog isoform X2 [Nicotiana tomentosiformis]
c79757_graph_c1	0	-1.5245	-1.53436
c88970_graph_c0	0	-1.49824	-1.05203	c88970_graph_c0	--	--	Cellular Component: exocyst (GO:0000145);; Biological Process: exocytosis (GO:0006887);;	K07195|0|sly:101260888|exocyst complex component EXO70B1; K07195 exocyst complex component 7 (A)	[U]	Intracellular trafficking, secretion, and vesicular transport	Exo70 exocyst complex subunit	Exocyst complex component EXO70B1 GN=EXO70B1 OS=Arabidopsis thaliana (Mouse-ear cress) PE=1 SV=1	PREDICTED: exocyst complex component EXO70B1-like [Nicotiana sylvestris]
c80392_graph_c0	0	-1.47309	-2.7969	c80392_graph_c0	--	--	--	--	[R]	General function prediction only	Domain of unknown function (DUF4283);; Zinc knuckle	--	PREDICTED: uncharacterized protein LOC102611758 [Citrus sinensis]
c71242_graph_c0	0	-1.54497	-1.47573	c71242_graph_c0	[RTKL]	--	Molecular Function: ATP binding (GO:0005524);; Biological Process: protein phosphorylation (GO:0006468);; Molecular Function: RNA polymerase II carboxy-terminal domain kinase activity (GO:0008353);; Biological Process: cell division (GO:0051301);;	--	[D]	Cell cycle control, cell division, chromosome partitioning	Protein kinase domain;; Protein tyrosine kinase	Probable serine/threonine-protein kinase At1g54610 GN=At1g54610 OS=Arabidopsis thaliana (Mouse-ear cress) PE=1 SV=1	unnamed protein product [Vitis vinifera]
c93303_graph_c0	0	-1.47068	-1.47823	c93303_graph_c0	[G]	Carbohydrate transport and metabolism	Molecular Function: alpha-mannosidase activity (GO:0004559);; Biological Process: mannose metabolic process (GO:0006013);; Molecular Function: zinc ion binding (GO:0008270);; Molecular Function: carbohydrate binding (GO:0030246);;	K01191|0|sot:102595492|lysosomal alpha-mannosidase-like; K01191 alpha-mannosidase [EC:3.2.1.24] (A)	[G]	Carbohydrate transport and metabolism	Glycosyl hydrolases family 38 C-terminal domain;; Glycosyl hydrolases family 38 N-terminal domain;; Alpha mannosidase, middle domain	Alpha-mannosidase, light subunit {ECO:0000303|PubMed:24221485} OS=Canavalia ensiformis (Jack bean) PE=1 SV=1	PREDICTED: lysosomal alpha-mannosidase isoform X1 [Nicotiana sylvestris]
c72760_graph_c0	0	-1.35861	-1.46393	c72760_graph_c0	--	--	--	--	--	--	--	--	putative transposase [Ipomoea tricolor]
c53137_graph_c0	0	-1.55973	-1.42266	c53137_graph_c0	--	--	--	--	[T]	Signal transduction mechanisms	--	Putative disease resistance protein RGA1 GN=RGA1 OS=Solanum bulbocastanum (Wild potato) PE=2 SV=2	PREDICTED: putative disease resistance protein RGA3 [Nicotiana sylvestris]
c74224_graph_c0	0	-1.09331	-1.02108	c74224_graph_c0	--	--	--	K03126|1.5668e-34|sly:101257205|transcription initiation factor TFIID subunit 12; K03126 transcription initiation factor TFIID subunit 12 (A)	[K]	Transcription	--	Transcription initiation factor TFIID subunit 12 GN=T22K18.10 OS=Arabidopsis thaliana (Mouse-ear cress) PE=1 SV=1	PREDICTED: transcription initiation factor TFIID subunit 12 [Solanum lycopersicum]
c81021_graph_c0	0	-1.25729	-3.07162	c81021_graph_c0	--	--	Molecular Function: copper ion binding (GO:0005507);; Molecular Function: electron carrier activity (GO:0009055);;	--	--	--	--	Early nodulin-like protein 1 (Precursor) GN=At2g25060 OS=Arabidopsis thaliana (Mouse-ear cress) PE=1 SV=2	PREDICTED: early nodulin-like protein 1 [Nicotiana sylvestris]
c93510_graph_c0	0	-1.95246	-1.47998	c93510_graph_c0	--	--	--	--	--	--	--	--	PREDICTED: uncharacterized protein LOC104229983 [Nicotiana sylvestris]
c94646_graph_c0	0	-1.75971	-1.68229	c94646_graph_c0	[RTKL]	--	Molecular Function: protein kinase activity (GO:0004672);; Biological Process: metabolic process (GO:0008152);; Biological Process: cellular process (GO:0009987);; Molecular Function: oxidoreductase activity (GO:0016491);;	--	--	--	Protein tyrosine kinase;; Protein kinase domain;; Leucine Rich repeats (2 copies);; Leucine rich repeat;; Leucine Rich Repeat;; Leucine rich repeat	Probable inactive leucine-rich repeat receptor-like protein kinase At3g03770 (Precursor) GN=At3g03770 OS=Arabidopsis thaliana (Mouse-ear cress) PE=2 SV=1	PREDICTED: probable inactive leucine-rich repeat receptor-like protein kinase At3g03770 [Sesamum indicum]
c64276_graph_c0	0	-1.46605	-1.46231	c64276_graph_c0	--	--	--	--	--	--	Pollen proteins Ole e I like	Pollen-specific protein C13 (Precursor) GN=MGS1 OS=Zea mays (Maize) PE=2 SV=1	PREDICTED: major pollen allergen Lol p 11-like [Nicotiana tomentosiformis]
c92815_graph_c0	0	-2.91527	-1.81573	c92815_graph_c0	--	--	Molecular Function: phosphoprotein binding (GO:0051219);;	--	--	--	--	Interactor of constitutive active ROPs 2, chloroplastic (Precursor) GN=T2N18.16 OS=Arabidopsis thaliana (Mouse-ear cress) PE=1 SV=1	PREDICTED: interactor of constitutive active ROPs 2, chloroplastic-like isoform X1 [Nicotiana sylvestris]
c65657_graph_c0	0	-1.71195	-1.01794	c65657_graph_c0	--	--	Molecular Function: hydrolase activity, hydrolyzing O-glycosyl compounds (GO:0004553);; Biological Process: metabolic process (GO:0008152);;	--	[G]	Carbohydrate transport and metabolism	--	Beta-galactosidase (Precursor) OS=Solanum lycopersicum (Tomato) PE=1 SV=1	beta-galactosidase precursor [Solanum lycopersicum]
c60032_graph_c0	0	-1.54668	-2.26076	c60032_graph_c0	--	--	Molecular Function: transferase activity, transferring glycosyl groups (GO:0016757);;	K18134|2.09829e-59|sot:102599822|uncharacterized LOC102599822 (A)	[S]	Function unknown	--	--	PREDICTED: EGF domain-specific O-linked N-acetylglucosamine transferase-like [Nicotiana tomentosiformis]
c93803_graph_c0	0	-1.51327	-1.59549	c93803_graph_c0	[S]	Function unknown	Molecular Function: nucleotide binding (GO:0000166);; Molecular Function: protein kinase activity (GO:0004672);; Biological Process: response to hormone (GO:0009725);; Cellular Component: membrane (GO:0016020);; Biological Process: phosphorylation (GO:0016310);; Molecular Function: oxidoreductase activity (GO:0016491);;	--	--	--	Leucine Rich repeats (2 copies);; Leucine rich repeat;; Leucine Rich Repeat;; Leucine Rich repeat;; Protein kinase domain;; Leucine rich repeat;; Leucine rich repeat N-terminal domain;; Protein tyrosine kinase	Probably inactive leucine-rich repeat receptor-like protein kinase At2g25790 (Precursor) GN=At2g25790 OS=Arabidopsis thaliana (Mouse-ear cress) PE=2 SV=1	PREDICTED: probably inactive leucine-rich repeat receptor-like protein kinase At2g25790 [Nicotiana sylvestris]
c85212_graph_c0	0	-1.08612	-1.54496	c85212_graph_c0	[O]	Posttranslational modification, protein turnover, chaperones	Molecular Function: ATP binding (GO:0005524);; Biological Process: ATP catabolic process (GO:0006200);; Biological Process: protein folding (GO:0006457);; Cellular Component: chloroplast stroma (GO:0009570);; Cellular Component: chloroplast envelope (GO:0009941);; Biological Process: heat acclimation (GO:0010286);; Molecular Function: ATPase activity (GO:0016887);; Biological Process: response to…	K03695|0|sly:101254583|chaperone protein ClpB1; K03695 ATP-dependent Clp protease ATP-binding subunit ClpB (A)	[O]	Posttranslational modification, protein turnover, chaperones	AAA domain (Cdc48 subfamily);; C-terminal, D2-small domain, of ClpB protein;; AAA domain (dynein-related subfamily);; ATPase family associated with various cellular activities (AAA);; Sigma-54 interaction domain;; AAA ATPase domain;; AAA domain	Chaperone protein ClpB1 GN=F1O17.2 OS=Arabidopsis thaliana (Mouse-ear cress) PE=1 SV=2	PREDICTED: chaperone protein ClpB1 [Nicotiana sylvestris]
c81180_graph_c1	0	-2.56258	-1.01368	c81180_graph_c1	[R]	General function prediction only	Molecular Function: copper ion binding (GO:0005507);; Cellular Component: cell wall (GO:0005618);; Cellular Component: plasma membrane (GO:0005886);; Biological Process: response to fungus (GO:0009620);; Biological Process: response to salt stress (GO:0009651);; Biological Process: ethylene biosynthetic process (GO:0009693);; Biological Process: detection of ethylene stimulus (GO:0009727);; Molec…	K05933|3.31305e-174|pop:POPTR_0011s00970g|POPTRDRAFT_568162; aminocyclopropane carboxylate oxidase family protein; K05933 aminocyclopropanecarboxylate oxidase [EC:1.14.17.4] (A)	[QR]	--	2OG-Fe(II) oxygenase superfamily;; non-haem dioxygenase in morphine synthesis N-terminal	1-aminocyclopropane-1-carboxylate oxidase GN=ACO OS=Actinidia deliciosa (Kiwi) PE=2 SV=1	ACC oxidase [Carica papaya]
c81406_graph_c0	0	-1.39171	-1.08308	c81406_graph_c0	--	--	--	--	[L]	Replication, recombination and repair	Domain of unknown function (DUF4413)	Putative AC transposase OS=Zea mays (Maize) PE=2 SV=2	hypothetical protein M569_03810, partial [Genlisea aurea]
c81377_graph_c0	0	-1.2065	-1.06751	c81377_graph_c0	--	--	Cellular Component: endosome (GO:0005768);; Cellular Component: Golgi apparatus (GO:0005794);; Cellular Component: trans-Golgi network (GO:0005802);; Molecular Function: S-adenosylmethionine-dependent methyltransferase activity (GO:0008757);; Cellular Component: integral component of membrane (GO:0016021);; Biological Process: methylation (GO:0032259);; Biological Process: cell wall pectin metabo…	--	--	--	Putative S-adenosyl-L-methionine-dependent methyltransferase;; Methyltransferase domain	Probable methyltransferase PMT13 GN=At4g00740 OS=Arabidopsis thaliana (Mouse-ear cress) PE=2 SV=1	PREDICTED: probable methyltransferase PMT13 [Nicotiana tomentosiformis]
c93357_graph_c0	0	-2.18561	-1.05982	c93357_graph_c0	--	--	--	--	--	--	--	--	PREDICTED: nucleoprotein TPR-like [Solanum tuberosum]
c91603_graph_c0	0	-1.60552	-1.10952	c91603_graph_c0	--	--	Molecular Function: DNA binding (GO:0003677);; Molecular Function: sequence-specific DNA binding transcription factor activity (GO:0003700);; Cellular Component: nucleus (GO:0005634);; Biological Process: regulation of transcription, DNA-templated (GO:0006355);; Biological Process: pattern specification process (GO:0007389);; Biological Process: auxin-activated signaling pathway (GO:0009734);; Bi…	--	--	--	Auxin response factor;; B3 DNA binding domain	Auxin response factor 18 OS=Oryza sativa subsp. japonica (Rice) PE=2 SV=1	auxin response factor ARF16 [Ipomoea nil]
c82767_graph_c0	0	-1.20568	-1.43334	c82767_graph_c0	--	--	--	--	--	--	Auxin responsive protein	Auxin-induced protein 6B OS=Glycine max (Soybean) PE=2 SV=1	PREDICTED: auxin-induced protein 6B-like [Solanum tuberosum]
c64345_graph_c0	0	-1.24776	-1.7237	c64345_graph_c0	--	--	Biological Process: abscisic acid-activated signaling pathway (GO:0009738);;	K14496|3.79346e-41|gmx:100804400|abscisic acid receptor PYL4-like; K14496 abscisic acid receptor PYR/PYL family (A)	--	--	Polyketide cyclase / dehydrase and lipid transport	Abscisic acid receptor PYL4 GN=T19C21.20 OS=Arabidopsis thaliana (Mouse-ear cress) PE=1 SV=1	PREDICTED: abscisic acid receptor PYL4-like [Glycine max]
c87379_graph_c0	0	-1.29763	-1.52523	c87379_graph_c0	--	--	--	--	[GC]	--	UDP-glucoronosyl and UDP-glucosyl transferase	UDP-glycosyltransferase 87A2 GN=UGT87A2 OS=Arabidopsis thaliana (Mouse-ear cress) PE=1 SV=1	unnamed protein product [Coffea canephora]
c88403_graph_c0	0	-1.37696	-1.21241
c78295_graph_c0	0	-1.26072	-1.09108	c78295_graph_c0	[Z]	Cytoskeleton	Molecular Function: microtubule motor activity (GO:0003777);; Molecular Function: ATP binding (GO:0005524);; Cellular Component: kinesin complex (GO:0005871);; Cellular Component: microtubule (GO:0005874);; Biological Process: microtubule-based movement (GO:0007018);; Molecular Function: microtubule binding (GO:0008017);;	K11498|0|sly:101252039|kinesin-like protein NACK2; K11498 centromeric protein E (A)	[Z]	Cytoskeleton	Kinesin motor domain	Kinesin-like protein NACK1 GN=F15H18.12 OS=Arabidopsis thaliana (Mouse-ear cress) PE=1 SV=1	PREDICTED: kinesin-like protein NACK2 [Solanum lycopersicum]
c92494_graph_c0	0	-2.02957	-1.61387	c92494_graph_c0	[GC]	--	Molecular Function: transferase activity, transferring glycosyl groups (GO:0016757);;	--	[GC]	--	UDP-glucoronosyl and UDP-glucosyl transferase	7-deoxyloganetic acid glucosyltransferase GN=UGT709C2 OS=Catharanthus roseus (Madagascar periwinkle) PE=1 SV=1	PREDICTED: 7-deoxyloganetic acid glucosyltransferase-like [Solanum lycopersicum]
c60041_graph_c0	0	-1.04807	-1.28876	c60041_graph_c0	--	--	Molecular Function: protein kinase activity (GO:0004672);; Molecular Function: ATP binding (GO:0005524);; Cellular Component: plasma membrane (GO:0005886);; Biological Process: protein phosphorylation (GO:0006468);;	--	[T]	Signal transduction mechanisms	--	Probable receptor-like protein kinase At1g49730 (Precursor) GN=At1g49730 OS=Arabidopsis thaliana (Mouse-ear cress) PE=2 SV=1	PREDICTED: probable receptor-like protein kinase At1g49730-like isoform X2 [Solanum tuberosum]
c90184_graph_c1	0	-1.62404	-1.64259	c90184_graph_c1	--	--	Molecular Function: catalytic activity (GO:0003824);;	K18195|0|sot:102592094|rhamnogalacturonate lyase B-like; K18195 rhamnogalacturonan endolyase [EC:4.2.2.23] (A)	--	--	Polysaccharide lyase family 4, domain III;; Polysaccharide lyase family 4, domain II;; Rhamnogalacturonate lyase family	--	PREDICTED: probable rhamnogalacturonate lyase B [Nicotiana sylvestris]
c85527_graph_c0	0	-1.90879	-1.2943	c85527_graph_c0	--	--	--	--	--	--	Auxin canalisation;; Plant pleckstrin homology-like region	--	PREDICTED: uncharacterized protein LOC102588858 [Solanum tuberosum]
c73115_graph_c0	0	-2.42218	-1.86449	c73115_graph_c0	[V]	Defense mechanisms	Molecular Function: ATP binding (GO:0005524);; Biological Process: ATP catabolic process (GO:0006200);; Molecular Function: organic phosphonate transmembrane-transporting ATPase activity (GO:0015416);; Cellular Component: membrane (GO:0016020);;	--	[Q]	Secondary metabolites biosynthesis, transport and catabolism	ABC transporter;; AAA domain	ABC transporter G family member 14 OS=Arabidopsis thaliana (Mouse-ear cress) PE=2 SV=1	PREDICTED: ABC transporter G family member 14-like [Nicotiana sylvestris]
c71215_graph_c0	0	-2.0756	-1.67002	c71215_graph_c0	--	--	--	--	--	--	--	--	PREDICTED: uncharacterized protein LOC104597731 [Nelumbo nucifera]
c59860_graph_c0	0	-1.37498	-1.43521	c59860_graph_c0	--	--	--	K13457|3.19367e-16|atr:s00061p00205330|AMTR_s00061p00205330; hypothetical protein; K13457 disease resistance protein RPM1 (A)	[T]	Signal transduction mechanisms	--	Putative late blight resistance protein homolog R1B-12 GN=R1B-12 OS=Solanum demissum (Wild potato) PE=3 SV=2	unnamed protein product [Coffea canephora]
c92743_graph_c0	0	-2.01648	-2.19925	c92743_graph_c0	[RTKL]	--	Molecular Function: protein serine/threonine kinase activity (GO:0004674);; Molecular Function: ATP binding (GO:0005524);; Biological Process: protein phosphorylation (GO:0006468);; Cellular Component: integral component of membrane (GO:0016021);; Molecular Function: 2-alkenal reductase [NAD(P)] activity (GO:0032440);; Biological Process: oxidation-reduction process (GO:0055114);;	--	--	--	Leucine Rich repeats (2 copies);; Leucine rich repeat;; Protein kinase domain;; Protein tyrosine kinase;; Leucine Rich Repeat;; Leucine Rich repeat;; Leucine rich repeat N-terminal domain	LRR receptor-like serine/threonine-protein kinase RCH1 (Precursor) GN=RCH1 OS=Arabidopsis thaliana (Mouse-ear cress) PE=2 SV=1	PREDICTED: LRR receptor-like serine/threonine-protein kinase RCH1 [Nicotiana sylvestris]
c66880_graph_c0	0	-2.56723	-2.31883	c66880_graph_c0	--	--	Molecular Function: protein dimerization activity (GO:0046983);;	--	--	--	Helix-loop-helix DNA-binding domain	Transcription factor PRE6 GN=T2P11 OS=Arabidopsis thaliana (Mouse-ear cress) PE=1 SV=1	PREDICTED: transcription factor PRE5-like [Nicotiana sylvestris]
c78103_graph_c0	0	-1.6649	-3.09546	c78103_graph_c0	--	--	--	K14488|1.41267e-30|cit:102620146|auxin-induced protein X10A-like; K14488 SAUR family protein (A)	--	--	Auxin responsive protein	Indole-3-acetic acid-induced protein ARG7 GN=ARG7 OS=Vigna radiata var. radiata (Mung bean) PE=2 SV=1	PREDICTED: auxin-induced protein X10A-like [Citrus sinensis]

## Sheet: 12h_up-regulated
Transcript_id	K14_12h-0h	KT1_12h-0h	K121_12h-0h	#GeneID	COG_class	COG_class_annotation	GO_annotation	KEGG_annotation	KOG_class	KOG_class_annotation	Pfam_annotation	Swissprot_annotation	nr_annotation
c74670_graph_c0	0	4.68795	2.52753
c95383_graph_c2	0	1.78078	1.2494	c95383_graph_c2	[C]	Energy production and conversion	Molecular Function: malate synthase activity (GO:0004474);; Biological Process: glyoxylate cycle (GO:0006097);; Biological Process: tricarboxylic acid cycle (GO:0006099);;	K01638|0|sot:102589458|malate synthase, glyoxysomal-like; K01638 malate synthase [EC:2.3.3.9] (A)	[C]	Energy production and conversion	Malate synthase	Malate synthase, glyoxysomal (Fragment) OS=Glycine max (Soybean) PE=2 SV=1	PREDICTED: malate synthase, glyoxysomal [Nicotiana sylvestris]
c90508_graph_c1	0	1.18182	1.05813	c90508_graph_c1	[QR]	--	Biological Process: protein methylation (GO:0006479);; Molecular Function: methyltransferase activity (GO:0008168);;	K11434|0|sot:102597513|protein arginine N-methyltransferase PRMT10-like; K11434 protein arginine N-methyltransferase 1 [EC:2.1.1.-] (A)	[OKT]	--	PRMT5 arginine-N-methyltransferase;; Ribosomal protein L11 methyltransferase (PrmA);; Methyltransferase domain;; Methyltransferase domain;; Methyltransferase domain;; Methyltransferase domain;; Methyltransferase small domain	Protein arginine N-methyltransferase PRMT10 OS=Arabidopsis thaliana (Mouse-ear cress) PE=1 SV=1	PREDICTED: protein arginine N-methyltransferase PRMT10-like [Solanum tuberosum]
c89582_graph_c0	0	1.98551	1.06922	c89582_graph_c0	--	--	Cellular Component: vacuolar membrane (GO:0005774);; Cellular Component: endoplasmic reticulum (GO:0005783);; Cellular Component: Golgi apparatus (GO:0005794);; Cellular Component: plasma membrane (GO:0005886);; Biological Process: pentose-phosphate shunt (GO:0006098);; Molecular Function: xylose isomerase activity (GO:0009045);; Biological Process: D-xylose metabolic process (GO:0042732);; Molec…	K01805|0|rcu:RCOM_0077940|Xylose isomerase, putative (EC:5.3.1.5); K01805 xylose isomerase [EC:5.3.1.5] (A)	--	--	Xylose isomerase-like TIM barrel	Xylose isomerase GN=XYLA OS=Arabidopsis thaliana (Mouse-ear cress) PE=2 SV=2	unnamed protein product [Coffea canephora]
c69855_graph_c0	0	1.67624	1.59268
c60669_graph_c0	0	4.65011	1.31709
c91040_graph_c0	0	2.48213	1.44947	c91040_graph_c0	[TZDR]	--	Molecular Function: calcium ion binding (GO:0005509);; Cellular Component: vacuole (GO:0005773);; Biological Process: actin filament-based movement (GO:0030048);; Biological Process: Golgi localization (GO:0051645);; Biological Process: mitochondrion localization (GO:0051646);; Biological Process: peroxisome localization (GO:0060151);;	K06268|3.82013e-53|sot:102583146|calcineurin subunit B-like; K06268 serine/threonine-protein phosphatase 2B regulatory subunit (A)	[T]	Signal transduction mechanisms	--	--	PREDICTED: calcineurin subunit B [Nicotiana tomentosiformis]
c91190_graph_c0	0	2.33269	2.49394	c91190_graph_c0	--	--	Biological Process: response to oxygen-containing compound (GO:1901700);;	--	--	--	No apical meristem (NAM) protein	NAC domain-containing protein 72 GN=F27G19.10 OS=Arabidopsis thaliana (Mouse-ear cress) PE=2 SV=1	PREDICTED: NAC domain-containing protein 72-like [Sesamum indicum]
c81057_graph_c1	0	2.60831	2.12909	c81057_graph_c1	--	--	Molecular Function: cysteine-type endopeptidase inhibitor activity (GO:0004869);; Cellular Component: endoplasmic reticulum (GO:0005783);; Cellular Component: cytosol (GO:0005829);; Biological Process: proteolysis (GO:0006508);; Biological Process: hyperosmotic response (GO:0006972);; Biological Process: response to oxidative stress (GO:0006979);; Molecular Function: peptidase activity (GO:000823…	--	--	--	Cystatin domain	Cysteine proteinase inhibitor 6 (Precursor) GN=CYS6 OS=Arabidopsis thaliana (Mouse-ear cress) PE=1 SV=2	cysteine proteinase inhibitor [Ipomoea batatas]
c90161_graph_c0	0	1.74028	1.39853	c90161_graph_c0	[E]	Amino acid transport and metabolism	Molecular Function: spermidine synthase activity (GO:0004766);; Molecular Function: protein binding (GO:0005515);; Cellular Component: cytosol (GO:0005829);; Cellular Component: plasma membrane (GO:0005886);; Biological Process: spermidine biosynthetic process (GO:0008295);; Cellular Component: chloroplast (GO:0009507);; Molecular Function: putrescine N-methyltransferase activity (GO:0030750);; B…	K00797|7.35705e-178|pop:POPTR_0010s10470g|POPTRDRAFT_833545; spermidine synthase family protein; K00797 spermidine synthase [EC:2.5.1.16] (A)	[E]	Amino acid transport and metabolism	Spermine/spermidine synthase;; Methyltransferase domain	Spermidine synthase 1 GN=SPDSYN1 OS=Arabidopsis thaliana (Mouse-ear cress) PE=1 SV=1	spermidine synthase [Populus tomentosa]
c91026_graph_c0	0	3.85337	1.67791	c91026_graph_c0	--	--	--	--	--	--	Hs1pro-1 protein C-terminus;; Hs1pro-1 N-terminus	Nematode resistance protein-like HSPRO2 GN=HSPRO2 OS=Arabidopsis thaliana (Mouse-ear cress) PE=1 SV=1	HSPRO [Nicotiana attenuata]
c86085_graph_c0	0	2.29913	1.18953	c86085_graph_c0	[I]	Lipid transport and metabolism	--	--	[I]	Lipid transport and metabolism	AMP-binding enzyme	Probable acyl-activating enzyme 17, peroxisomal GN=AAE17 OS=Arabidopsis thaliana (Mouse-ear cress) PE=2 SV=1	PREDICTED: probable acyl-activating enzyme 17, peroxisomal [Nicotiana sylvestris]
c82938_graph_c0	0	2.89287	2.16745	c82938_graph_c0	[G]	Carbohydrate transport and metabolism	Molecular Function: transporter activity (GO:0005215);; Biological Process: transport (GO:0006810);; Cellular Component: integral component of membrane (GO:0016021);;	K09872|1.26e-39|cic:CICLE_v10012633mg|hypothetical protein; K09872 aquaporin PIP (A)	[G]	Carbohydrate transport and metabolism	Major intrinsic protein	Probable aquaporin PIP2-4, N-terminally processed GN=PIP2-4 OS=Arabidopsis thaliana (Mouse-ear cress) PE=1 SV=1	unnamed protein product [Coffea canephora]
c93150_graph_c0	0	2.51114	3.04644	c93150_graph_c0	[IQR]	--	Molecular Function: oxidoreductase activity (GO:0016491);; Biological Process: oxidation-reduction process (GO:0055114);;	K13606|0|sot:102601206|probable chlorophyll(ide) b reductase NYC1, chloroplastic-like; K13606 chlorophyll(ide) b reductase [EC:1.1.1.294] (A)	[R]	General function prediction only	short chain dehydrogenase;; Enoyl-(Acyl carrier protein) reductase;; KR domain	Probable chlorophyll(ide) b reductase NYC1, chloroplastic (Precursor) OS=Oryza sativa subsp. japonica (Rice) PE=1 SV=1	PREDICTED: probable chlorophyll(ide) b reductase NYC1, chloroplastic [Nicotiana tomentosiformis]
c91419_graph_c0	0	2.89177	2.61033	c91419_graph_c0	--	--	Molecular Function: transcription regulatory region sequence-specific DNA binding (GO:0000976);; Molecular Function: sequence-specific DNA binding transcription factor activity (GO:0003700);; Cellular Component: nucleus (GO:0005634);; Biological Process: regulation of transcription, DNA-templated (GO:0006355);;	K09338|4.36731e-36|pxb:103935390|homeobox-leucine zipper protein HAT5-like (A)	[K]	Transcription	Homeobox domain;; Homeobox associated leucine zipper	Homeobox-leucine zipper protein HAT5 GN=F4P13.2 OS=Arabidopsis thaliana (Mouse-ear cress) PE=1 SV=1	DNA-binding protein [Daucus carota]
c68927_graph_c0	0	2.35837	1.7993	c68927_graph_c0	--	--	Molecular Function: intracellular cAMP activated cation channel activity (GO:0005222);; Molecular Function: inward rectifier potassium channel activity (GO:0005242);; Molecular Function: calcium channel activity (GO:0005262);; Molecular Function: calmodulin binding (GO:0005516);; Biological Process: nitric oxide mediated signal transduction (GO:0007263);; Biological Process: plant-type hypersensi…	K05391|1.66493e-91|sot:102595037|cyclic nucleotide-gated ion channel 2-like; K05391 cyclic nucleotide gated channel, other eukaryote (A)	[PT]	--	--	Cyclic nucleotide-gated ion channel 2 GN=T20K14_20 OS=Arabidopsis thaliana (Mouse-ear cress) PE=1 SV=1	PREDICTED: cyclic nucleotide-gated ion channel 2 [Nicotiana tomentosiformis]
c79546_graph_c0	0	4.08478	2.25742	c79546_graph_c0	--	--	--	--	--	--	VQ motif	--	PREDICTED: uncharacterized protein LOC104089128 [Nicotiana tomentosiformis]
c93892_graph_c0	0	1.13088	1.01254	c93892_graph_c0	[G]	Carbohydrate transport and metabolism	Molecular Function: hydrolase activity, hydrolyzing O-glycosyl compounds (GO:0004553);; Biological Process: carbohydrate metabolic process (GO:0005975);; Cellular Component: chloroplast (GO:0009507);; Molecular Function: carbohydrate binding (GO:0030246);;	K01187|0|sly:101249477|neutral alpha-glucosidase C; K01187 alpha-glucosidase [EC:3.2.1.20] (A)	[GMO]	--	Glycosyl hydrolases family 31;; Galactose mutarotase-like	Probable glucan 1,3-alpha-glucosidase (Precursor) GN=MGI19.5 OS=Arabidopsis thaliana (Mouse-ear cress) PE=1 SV=1	PREDICTED: neutral alpha-glucosidase C-like [Nicotiana tomentosiformis]
c93011_graph_c0	0	1.61491	1.30915	c93011_graph_c0	--	--	--	--	--	--	TCP family transcription factor	Transcription factor TCP3 GN=TCP3 OS=Arabidopsis thaliana (Mouse-ear cress) PE=2 SV=1	unnamed protein product [Coffea canephora]
c94873_graph_c0	0	1.9847	1.96158	c94873_graph_c0	[V]	Defense mechanisms	Cellular Component: plant-type vacuole (GO:0000325);; Molecular Function: ATP binding (GO:0005524);; Cellular Component: vacuolar membrane (GO:0005774);; Cellular Component: plasma membrane (GO:0005886);; Biological Process: ATP catabolic process (GO:0006200);; Molecular Function: folic acid transporter activity (GO:0008517);; Biological Process: response to water deprivation (GO:0009414);; Biolo…	--	[Q]	Secondary metabolites biosynthesis, transport and catabolism	ABC transporter transmembrane region;; ABC transporter;; Miro-like protein	ABC transporter C family member 4 GN=F17A22.19 OS=Arabidopsis thaliana (Mouse-ear cress) PE=2 SV=2	PREDICTED: ABC transporter C family member 14-like [Nicotiana sylvestris]
c89147_graph_c0	0	2.01012	1.5344	c89147_graph_c0	[C]	Energy production and conversion	--	K00311|6.83213e-149|sly:101249710|electron transfer flavoprotein-ubiquinone oxidoreductase, mitochondrial; K00311 electron-transferring-flavoprotein dehydrogenase [EC:1.5.5.1] (A)	[C]	Energy production and conversion	FAD dependent oxidoreductase;; FAD binding domain;; NAD(P)-binding Rossmann-like domain;; Thi4 family;; FAD-NAD(P)-binding;; Pyridine nucleotide-disulphide oxidoreductase;; Lycopene cyclase protein;; HI0933-like protein;; FAD binding domain;; Electron transfer flavoprotein-ubiquinone oxidoreductase;; Electron transfer flavoprotein-ubiquinone oxidoreductase	Electron transfer flavoprotein-ubiquinone oxidoreductase, mitochondrial (Precursor) GN=ETFQO OS=Arabidopsis thaliana (Mouse-ear cress) PE=2 SV=1	PREDICTED: electron transfer flavoprotein-ubiquinone oxidoreductase, mitochondrial [Solanum lycopersicum]
c85425_graph_c0	0	1.59134	1.94735	c85425_graph_c0	[I]	Lipid transport and metabolism	Molecular Function: phospholipase D activity (GO:0004630);; Molecular Function: calcium ion binding (GO:0005509);; Cellular Component: vacuole (GO:0005773);; Cellular Component: endoplasmic reticulum (GO:0005783);; Cellular Component: plasma membrane (GO:0005886);; Cellular Component: plastid (GO:0009536);; Biological Process: phosphatidylcholine catabolic process (GO:0034638);; Molecular Functio…	K01115|0|sly:101257989|TPLD; phospholipase D alpha 1-like; K01115 phospholipase D1/2 [EC:3.1.4.4] (A)	[I]	Lipid transport and metabolism	Phospholipase D C terminal;; Phospholipase D Active site motif;; C2 domain;; PLD-like domain	Phospholipase D alpha 1 (Precursor) GN=PLD1 OS=Ricinus communis (Castor bean) PE=1 SV=1	PREDICTED: phospholipase D alpha 1-like [Nicotiana sylvestris]
c82942_graph_c0	0	1.17914	2.1863	c82942_graph_c0	[E]	Amino acid transport and metabolism	--	K01634|6.42316e-143|sly:101252083|sphingosine-1-phosphate lyase; K01634 sphinganine-1-phosphate aldolase [EC:4.1.2.27] (A)	[E]	Amino acid transport and metabolism	Pyridoxal-dependent decarboxylase conserved domain;; Aminotransferase class-V	Sphingosine-1-phosphate lyase GN=DPL1 OS=Arabidopsis thaliana (Mouse-ear cress) PE=1 SV=1	PREDICTED: sphingosine-1-phosphate lyase [Sesamum indicum]
c75736_graph_c0	0	1.71099	2.50345	c75736_graph_c0	--	--	--	K00430|4.14617e-160|sot:102604601|peroxidase 7-like; K00430 peroxidase [EC:1.11.1.7] (A)	--	--	--	Peroxidase 7 (Precursor) OS=Arabidopsis thaliana (Mouse-ear cress) PE=2 SV=1	PREDICTED: peroxidase 7 [Nicotiana tomentosiformis]
c94276_graph_c0	0	4.97435	3.47652	c94276_graph_c0	--	--	Cellular Component: integral component of membrane (GO:0016021);;	--	--	--	Tetraspanin family	Tetraspanin-8 GN=TET8 OS=Arabidopsis thaliana (Mouse-ear cress) PE=2 SV=1	PREDICTED: tetraspanin-8-like [Nicotiana sylvestris]
c95459_graph_c0	0	2.94272	2.1703	c95459_graph_c0	--	--	Biological Process: intracellular signal transduction (GO:0035556);;	K17609|9.19164e-168|vvi:100262541|probable nucleoredoxin 2; K17609 nucleoredoxin [EC:1.8.1.8] (A)	[R]	General function prediction only	Thioredoxin-like;; Thioredoxin-like domain;; AhpC/TSA family;; Thioredoxin;; Redoxin;; Myb-like DNA-binding domain	Probable nucleoredoxin 2 OS=Oryza sativa subsp. japonica (Rice) PE=2 SV=1	PREDICTED: probable nucleoredoxin 2 isoform X1 [Vitis vinifera]
c65120_graph_c0	0	3.52755	2.09212	c65120_graph_c0	--	--	Cellular Component: integral component of membrane (GO:0016021);;	--	--	--	Tetraspanin family	Tetraspanin-8 GN=TET8 OS=Arabidopsis thaliana (Mouse-ear cress) PE=2 SV=1	PREDICTED: tetraspanin-8-like [Nicotiana tomentosiformis]
c70531_graph_c0	0	3.11165	1.98158	c70531_graph_c0	[J]	Translation, ribosomal structure and biogenesis	Molecular Function: translation initiation factor activity (GO:0003743);; Cellular Component: nucleus (GO:0005634);; Cellular Component: cytoplasm (GO:0005737);; Biological Process: translational initiation (GO:0006413);; Biological Process: RNA metabolic process (GO:0016070);;	K03262|2.57286e-61|osa:9272123|Os06g0698674; K03262 translation initiation factor 5 (A)	[J]	Translation, ribosomal structure and biogenesis	Domain found in IF2B/IF5	Probable eukaryotic translation initiation factor 5-1 GN=At1g36730 OS=Arabidopsis thaliana (Mouse-ear cress) PE=2 SV=1	PREDICTED: probable eukaryotic translation initiation factor 5-1 [Camelina sativa]
c81015_graph_c0	0	7.2475	4.1685	c81015_graph_c0	--	--	Molecular Function: copper ion binding (GO:0005507);; Molecular Function: electron carrier activity (GO:0009055);;	--	--	--	Plastocyanin-like domain	Early nodulin-like protein 2 (Precursor) GN=At4g27520 OS=Arabidopsis thaliana (Mouse-ear cress) PE=1 SV=1	PREDICTED: early nodulin-like protein 2 [Sesamum indicum]
c75830_graph_c0	0	1.93699	1.54008	c75830_graph_c0	--	--	Biological Process: ion transport (GO:0006811);; Biological Process: cellular process (GO:0009987);; Biological Process: response to stimulus (GO:0050896);;	--	--	--	--	Protein PLANT CADMIUM RESISTANCE 8 GN=PCR8 OS=Arabidopsis thaliana (Mouse-ear cress) PE=1 SV=2	hypothetical protein PHAVU_005G169200g [Phaseolus vulgaris]
c82610_graph_c0	0	6.24574	1.33329	c82610_graph_c0	--	--	--	--	--	--	--	--	PREDICTED: uncharacterized protein LOC104113643 [Nicotiana tomentosiformis]
c86016_graph_c0	0	1.76011	1.54802
c65412_graph_c0	0	1.32456	3.11829	c65412_graph_c0	[C]	Energy production and conversion	Molecular Function: ATP:ADP antiporter activity (GO:0005471);; Molecular Function: ATP binding (GO:0005524);; Biological Process: transport (GO:0006810);; Cellular Component: chloroplast envelope (GO:0009941);; Cellular Component: integral component of membrane (GO:0016021);;	K03301|3.82571e-48|pop:POPTR_0001s17520g|POPTRDRAFT_180906; Chloroplast ADP family protein; K03301 ATP:ADP antiporter, AAA family (A)	--	--	TLC ATP/ADP transporter	Plastidic ATP/ADP-transporter OS=Solanum tuberosum (Potato) PE=2 SV=2	adenine nucleotide translocase [Arabidopsis thaliana]
c64662_graph_c0	0	1.85515	1.49797	c64662_graph_c0	[I]	Lipid transport and metabolism	Biological Process: long-chain fatty acid metabolic process (GO:0001676);; Molecular Function: acyl-CoA dehydrogenase activity (GO:0003995);; Molecular Function: acyl-CoA oxidase activity (GO:0003997);; Cellular Component: nucleus (GO:0005634);; Cellular Component: peroxisome (GO:0005777);; Biological Process: fatty acid beta-oxidation (GO:0006635);; Biological Process: response to cytokinin (GO:…	K00232|7.42368e-174|sot:102592258|acyl-coenzyme A oxidase 2, peroxisomal-like; K00232 acyl-CoA oxidase [EC:1.3.3.6] (A)	[IQ]	--	Acyl-CoA dehydrogenase, C-terminal domain	Acyl-coenzyme A oxidase 2, peroxisomal (Precursor) GN=ACX2 OS=Arabidopsis thaliana (Mouse-ear cress) PE=1 SV=2	PREDICTED: acyl-coenzyme A oxidase 2, peroxisomal-like [Solanum tuberosum]
c89054_graph_c0	0	1.92904	1.64719	c89054_graph_c0	--	--	--	--	[M]	Cell wall/membrane/envelope biogenesis	Pectinacetylesterase;; Pectinacetylesterase;; Pectinacetylesterase	--	pectinacetylesterase family protein [Ipomoea nil]
c87637_graph_c0	0	1.50255	1.06886	c87637_graph_c0	--	--	--	--	--	--	--	--	PREDICTED: uncharacterized protein LOC104110671 isoform X2 [Nicotiana tomentosiformis]
c74819_graph_c1	0	3.65279	2.65331	c74819_graph_c1	--	--	Molecular Function: sequence-specific DNA binding transcription factor activity (GO:0003700);; Biological Process: regulation of transcription, DNA-templated (GO:0006355);; Molecular Function: sequence-specific DNA binding (GO:0043565);;	K13424|2.44241e-47|sly:101255501|probable WRKY transcription factor 26; K13424 WRKY transcription factor 33 (A)	--	--	WRKY DNA -binding domain	Probable WRKY transcription factor 33 GN=WRKY33 OS=Arabidopsis thaliana (Mouse-ear cress) PE=1 SV=2	SPF1 protein [Ipomoea batatas]
c67218_graph_c0	0	3.51958	1.31678	c67218_graph_c0	--	--	--	--	--	--	--	--	hypothetical protein PHAVU_011G114500g, partial [Phaseolus vulgaris]
c76450_graph_c0	0	3.53263	2.24884	c76450_graph_c0	--	--	Biological Process: cellular process (GO:0009987);;	K09286|4.27503e-72|sot:102577572|STWAAEIRD; DNA binding protein homolog; K09286 EREBP-like factor (A)	--	--	AP2 domain	Ethylene-responsive transcription factor RAP2-3 OS=Arabidopsis thaliana (Mouse-ear cress) PE=1 SV=2	PREDICTED: ethylene-responsive transcription factor ERF073 [Solanum tuberosum]
c85019_graph_c0	0	1.57611	1.97499	c85019_graph_c0	[R]	General function prediction only	Molecular Function: zinc ion binding (GO:0008270);; Biological Process: lignin biosynthetic process (GO:0009809);; Molecular Function: cinnamyl-alcohol dehydrogenase activity (GO:0045551);; Molecular Function: sinapyl alcohol dehydrogenase activity (GO:0052747);; Biological Process: oxidation-reduction process (GO:0055114);;	K00083|3.03673e-32|sly:101250635|probable cinnamyl alcohol dehydrogenase 1; K00083 cinnamyl-alcohol dehydrogenase [EC:1.1.1.195] (A)	[Q]	Secondary metabolites biosynthesis, transport and catabolism	--	Probable cinnamyl alcohol dehydrogenase GN=CAD1 OS=Eucalyptus botryoides (Southern mahogany) PE=3 SV=1	cinnamyl alcohol dehydrogenase [Nicotiana attenuata]
c77163_graph_c0	0	1.36891	2.89873	c77163_graph_c0	--	--	--	--	--	--	--	Pathogen-related protein OS=Hordeum vulgare (Barley) PE=2 SV=2	EF1 protein [Ipomoea batatas]
c90057_graph_c0	0	2.82854	1.3375
c78788_graph_c1	0	2.88154	1.59612	c78788_graph_c1	[F]	Nucleotide transport and metabolism	--	--	[F]	Nucleotide transport and metabolism	Glutamine amidotransferase class-I	--	PREDICTED: putative glutamine amidotransferase YLR126C [Nicotiana sylvestris]
c84425_graph_c0	0	1.61484	1.30465	c84425_graph_c0	[R]	General function prediction only	Molecular Function: oxidoreductase activity (GO:0016491);;	--	[QR]	--	non-haem dioxygenase in morphine synthesis N-terminal;; 2OG-Fe(II) oxygenase superfamily	Protein SRG1 GN=SRG1 OS=Arabidopsis thaliana (Mouse-ear cress) PE=2 SV=1	PREDICTED: protein SRG1-like [Nicotiana sylvestris]
c82248_graph_c0	0	1.96029	1.20206	c82248_graph_c0	--	--	Molecular Function: structural molecule activity (GO:0005198);; Cellular Component: nucleus (GO:0005634);; Cellular Component: plasma membrane (GO:0005886);; Biological Process: N-terminal protein myristoylation (GO:0006499);; Biological Process: protein targeting to vacuole (GO:0006623);; Biological Process: regulation of protein localization (GO:0032880);;	--	[U]	Intracellular trafficking, secretion, and vesicular transport	MSP (Major sperm protein) domain	Vesicle-associated protein 4-2 GN=PVA42 OS=Arabidopsis thaliana (Mouse-ear cress) PE=1 SV=1	hypothetical protein MIMGU_mgv1a011930mg [Erythranthe guttata]
c91529_graph_c0	0	3.56241	2.50164	c91529_graph_c0	--	--	Molecular Function: sequence-specific DNA binding transcription factor activity (GO:0003700);; Biological Process: regulation of transcription, DNA-templated (GO:0006355);; Molecular Function: sequence-specific DNA binding (GO:0043565);;	K13424|1.88986e-138|tcc:TCM_042240|WRKY DNA-binding protein 33 isoform 1; K13424 WRKY transcription factor 33 (A)	--	--	WRKY DNA -binding domain	Probable WRKY transcription factor 33 GN=WRKY33 OS=Arabidopsis thaliana (Mouse-ear cress) PE=1 SV=2	SPF1 protein [Ipomoea batatas]
c88213_graph_c1	0	1.86184	1.28741	c88213_graph_c1	--	--	--	K15015|7.3766e-123|sly:101267002|vacuolar amino acid transporter 1; K15015 solute carrier family 32 (vesicular inhibitory amino acid transporter) (A)	[E]	Amino acid transport and metabolism	Transmembrane amino acid transporter protein;; Transmembrane amino acid transporter protein	--	PREDICTED: vacuolar amino acid transporter 1 isoform X6 [Nicotiana sylvestris]
c72788_graph_c0	0	5.05807	2.87585	c72788_graph_c0	--	--	--	--	--	--	--	--	PREDICTED: protein BPS1, chloroplastic-like [Nicotiana sylvestris]
c83662_graph_c0	0	2.21793	1.25692	c83662_graph_c0	--	--	Molecular Function: aspartic-type endopeptidase activity (GO:0004190);; Biological Process: proteolysis (GO:0006508);;	--	[O]	Posttranslational modification, protein turnover, chaperones	Xylanase inhibitor C-terminal;; Xylanase inhibitor N-terminal	Basic 7S globulin low kDa subunit (Precursor) GN=BG OS=Glycine max (Soybean) PE=1 SV=2	PREDICTED: basic 7S globulin-like [Sesamum indicum]
c49411_graph_c0	0	3.66893	1.72283	c49411_graph_c0	--	--	--	--	--	--	--	--	PREDICTED: uncharacterized protein LOC104091733 [Nicotiana tomentosiformis]
c86335_graph_c0	0	1.63503	1.71408	c86335_graph_c0	--	--	Cellular Component: plasma membrane (GO:0005886);; Biological Process: carbohydrate transport (GO:0008643);; Cellular Component: integral component of membrane (GO:0016021);;	K15382|1.971e-107|sot:102594034|bidirectional sugar transporter SWEET2a-like; K15382 solute carrier family 50 (sugar transporter) (A)	[R]	General function prediction only	Sugar efflux transporter for intercellular exchange	Bidirectional sugar transporter SWEET2a (Precursor) OS=Oryza sativa subsp. japonica (Rice) PE=2 SV=1	PREDICTED: bidirectional sugar transporter SWEET2a-like [Solanum tuberosum]
c77633_graph_c0	0	3.10065	2.26659	c77633_graph_c0	--	--	--	--	[R]	General function prediction only	--	F-box/kelch-repeat protein SKIP11 GN=SKIP11 OS=Arabidopsis thaliana (Mouse-ear cress) PE=1 SV=2	PREDICTED: F-box/kelch-repeat protein SKIP11-like [Nicotiana tomentosiformis]
c93115_graph_c0	0	2.15311	1.01185	c93115_graph_c0	[RTKL]	--	Molecular Function: binding (GO:0005488);; Molecular Function: kinase activity (GO:0016301);; Biological Process: phosphorylation (GO:0016310);;	--	--	--	Legume lectin domain;; Protein tyrosine kinase;; Protein kinase domain	Probable L-type lectin-domain containing receptor kinase S.7 (Precursor) GN=LECRKS7 OS=Arabidopsis thaliana (Mouse-ear cress) PE=2 SV=1	PREDICTED: L-type lectin-domain containing receptor kinase VIII.1-like [Nicotiana tomentosiformis]
c93967_graph_c0	0	2.15849	2.86809	c93967_graph_c0	[E]	Amino acid transport and metabolism	Molecular Function: transporter activity (GO:0005215);; Biological Process: transport (GO:0006810);; Cellular Component: membrane (GO:0016020);;	K14638|0|sot:102579529|probable peptide/nitrate transporter At5g62680-like; K14638 solute carrier family 15 (peptide/histidine transporter), member 3/4 (A)	[E]	Amino acid transport and metabolism	POT family	Protein NRT1/ PTR FAMILY 2.11 GN=MRG21.10 OS=Arabidopsis thaliana (Mouse-ear cress) PE=1 SV=1	PREDICTED: probable peptide/nitrate transporter At5g62680-like [Solanum tuberosum]
c90269_graph_c0	0	1.94739	2.37411	c90269_graph_c0	[Q]	Secondary metabolites biosynthesis, transport and catabolism	Molecular Function: oxidoreductase activity (GO:0016491);; Molecular Function: metal ion binding (GO:0046872);;	K13260|0|sot:102601877|cytochrome P450 81D1-like (A)	[Q]	Secondary metabolites biosynthesis, transport and catabolism	Cytochrome P450	Cytochrome P450 81E8 {ECO:0000303|PubMed:14617078} OS=Medicago truncatula (Barrel medic) PE=2 SV=1	PREDICTED: cytochrome P450 81D1-like [Solanum tuberosum]
c78745_graph_c0	0	4.22583	3.75619	c78745_graph_c0	[O]	Posttranslational modification, protein turnover, chaperones	--	K16285|8.57715e-42|vvi:100852957|probable E3 ubiquitin-protein ligase XERICO; K16285 RING/U-box domain-containing protein (A)	[O]	Posttranslational modification, protein turnover, chaperones	Ring finger domain;; Zinc finger, C3HC4 type (RING finger)	Probable E3 ubiquitin-protein ligase XERICO GN=XERICO OS=Arabidopsis thaliana (Mouse-ear cress) PE=1 SV=1	RING-H2 type zinc finger [Avicennia marina]
c72069_graph_c0	0	2.61399	2.30059	c72069_graph_c0	--	--	--	--	--	--	Protein of unknown function (DUF581)	--	PREDICTED: uncharacterized protein LOC105156884 [Sesamum indicum]
c73058_graph_c0	0	1.75754	1.27799	c73058_graph_c0	--	--	Biological Process: carbohydrate metabolic process (GO:0005975);; Molecular Function: glucan endo-1,3-beta-D-glucosidase activity (GO:0042973);; Cellular Component: anchored component of plasma membrane (GO:0046658);;	--	--	--	X8 domain	Glucan endo-1,3-beta-glucosidase 8 (Precursor) GN=At1g64760 OS=Arabidopsis thaliana (Mouse-ear cress) PE=1 SV=2	PREDICTED: glucan endo-1,3-beta-glucosidase 8-like [Nicotiana tomentosiformis]
c55228_graph_c0	0	1.4789	1.1579	c55228_graph_c0	--	--	Cellular Component: integral component of membrane (GO:0016021);; Biological Process: vesicle-mediated transport (GO:0016192);;	K08511|1.12742e-15|tcc:TCM_029360|Vesicle-associated membrane protein 726 isoform 1; K08511 vesicle-associated membrane protein 72 (A)	[U]	Intracellular trafficking, secretion, and vesicular transport	Synaptobrevin	Vesicle-associated membrane protein 721 OS=Arabidopsis thaliana (Mouse-ear cress) PE=1 SV=1	PREDICTED: vesicle-associated membrane protein 721-like [Nicotiana sylvestris]
c83693_graph_c0	0	2.39707	1.84889	c83693_graph_c0	[GEPR]	--	--	--	[R]	General function prediction only	Sugar (and other) transporter	Organic cation/carnitine transporter 7 GN=MGH6.16 OS=Arabidopsis thaliana (Mouse-ear cress) PE=2 SV=1	PREDICTED: organic cation/carnitine transporter 7 [Nicotiana tomentosiformis]
c92925_graph_c1	0	1.83983	1.58696	c92925_graph_c1	--	--	--	--	--	--	GDSL/SGNH-like Acyl-Esterase family found in Pmr5 and Cas1p;; PMR5 N terminal Domain;; GDSL/SGNH-like Acyl-Esterase family found in Pmr5 and Cas1p;; PMR5 N terminal Domain;; GDSL/SGNH-like Acyl-Esterase family found in Pmr5 and Cas1p	Protein trichome birefringence-like 41 GN=TBL41 OS=Arabidopsis thaliana (Mouse-ear cress) PE=2 SV=1	PREDICTED: protein trichome birefringence-like 41 [Nicotiana tomentosiformis]
c91500_graph_c0	0	2.48061	2.12024	c91500_graph_c0	--	--	--	--	--	--	Protein of unknown function (DUF668);; Domain of unknown function (DUF3475)	--	PREDICTED: uncharacterized protein LOC104110108 [Nicotiana tomentosiformis]
c79084_graph_c0	0	1.92861	1.18051	c79084_graph_c0	[RTKL]	--	Molecular Function: protein kinase activity (GO:0004672);; Molecular Function: ATP binding (GO:0005524);; Biological Process: protein phosphorylation (GO:0006468);; Cellular Component: integral component of membrane (GO:0016021);;	--	[T]	Signal transduction mechanisms	Protein tyrosine kinase;; Protein kinase domain	Inactive receptor-like serine/threonine-protein kinase At2g40270 (Precursor) GN=At2g40270 OS=Arabidopsis thaliana (Mouse-ear cress) PE=2 SV=2	PREDICTED: inactive receptor-like serine/threonine-protein kinase At2g40270 [Nicotiana tomentosiformis]
c72891_graph_c0	0	1.99207	1.2476	c72891_graph_c0	--	--	--	--	[T]	Signal transduction mechanisms	--	--	PREDICTED: probable serine/threonine-protein kinase NAK [Nicotiana sylvestris]
c85668_graph_c0	0	1.66239	1.59616	c85668_graph_c0	[C]	Energy production and conversion	Molecular Function: citrate (Si)-synthase activity (GO:0004108);; Biological Process: tricarboxylic acid cycle (GO:0006099);; Biological Process: cellular carbohydrate metabolic process (GO:0044262);;	K01647|2.77909e-152|sot:102595659|citrate synthase, glyoxysomal-like; K01647 citrate synthase [EC:2.3.3.1] (A)	[C]	Energy production and conversion	Citrate synthase	Citrate synthase, glyoxysomal (Precursor) OS=Cucurbita maxima (Pumpkin) PE=1 SV=1	PREDICTED: citrate synthase, glyoxysomal-like [Nicotiana tomentosiformis]
c95565_graph_c0	0	1.60639	2.02776	c95565_graph_c0	--	--	--	--	--	--	CCT motif;; B-box zinc finger	Zinc finger protein CONSTANS-LIKE 10 GN=COL10 OS=Arabidopsis thaliana (Mouse-ear cress) PE=1 SV=1	PREDICTED: zinc finger protein CONSTANS-LIKE 9-like [Nicotiana sylvestris]
c88502_graph_c0	0	2.11501	2.99419	c88502_graph_c0	[E]	Amino acid transport and metabolism	Molecular Function: prephenate dehydrogenase (NADP+) activity (GO:0004665);; Biological Process: tyrosine biosynthetic process (GO:0006571);; Molecular Function: prephenate dehydrogenase activity (GO:0008977);; Biological Process: oxidation-reduction process (GO:0055114);;	K15227|0|sot:102579802|arogenate dehydrogenase 2, chloroplastic-like; K15227 arogenate dehydrogenase (NADP+), plant [EC:1.3.1.78] (A)	[E]	Amino acid transport and metabolism	Prephenate dehydrogenase;; NADP oxidoreductase coenzyme F420-dependent;; NAD binding domain of 6-phosphogluconate dehydrogenase;; Oxidoreductase family, NAD-binding Rossmann fold	Arogenate dehydrogenase 2, chloroplastic (Precursor) GN=TYRAAT2 OS=Arabidopsis thaliana (Mouse-ear cress) PE=1 SV=1	PREDICTED: arogenate dehydrogenase 2, chloroplastic-like [Nicotiana sylvestris]
c77151_graph_c0	0	1.7933	1.31513	c77151_graph_c0	[E]	Amino acid transport and metabolism	Molecular Function: isomerase activity (GO:0016853);; Biological Process: carboxylic acid metabolic process (GO:0019752);;	K01850|7.25298e-106|rcu:RCOM_0920930|chorismate mutase cm2, putative (EC:5.4.99.5); K01850 chorismate mutase [EC:5.4.99.5] (A)	[E]	Amino acid transport and metabolism	Chorismate mutase type II	Chorismate mutase 2 GN=CM2 OS=Arabidopsis thaliana (Mouse-ear cress) PE=1 SV=1	chorismate mutase 2 [Petunia x hybrida]
c88791_graph_c0	0	1.86036	1.183	c88791_graph_c0	--	--	Cellular Component: mitochondrion (GO:0005739);;	--	--	--	--	--	PREDICTED: uncharacterized protein LOC104233897 [Nicotiana sylvestris]
c82315_graph_c0	0	3.89035	4.64759	c82315_graph_c0	--	--	--	K15382|5.79146e-98|sly:101255592|bidirectional sugar transporter N3; K15382 solute carrier family 50 (sugar transporter) (A)	[R]	General function prediction only	Sugar efflux transporter for intercellular exchange	Bidirectional sugar transporter SWEET12 GN=MQM1.8 OS=Arabidopsis thaliana (Mouse-ear cress) PE=1 SV=1	PREDICTED: bidirectional sugar transporter N3 [Solanum lycopersicum]
c94439_graph_c0	0	2.11919	1.09452	c94439_graph_c0	--	--	Cellular Component: cytoplasm (GO:0005737);; Biological Process: transcription, DNA-templated (GO:0006351);; Biological Process: single-organism process (GO:0044699);; Biological Process: regulation of cellular process (GO:0050794);; Biological Process: response to stimulus (GO:0050896);;	--	--	--	GRAS domain family	Scarecrow-like protein 5 GN=SCL5 OS=Arabidopsis thaliana (Mouse-ear cress) PE=2 SV=1	PREDICTED: scarecrow-like transcription factor PAT1 [Nicotiana sylvestris]
c75310_graph_c0	0	3.39987	1.284	c75310_graph_c0	--	--	--	--	--	--	--	--	PREDICTED: uncharacterized protein LOC104236281 [Nicotiana sylvestris]
c91728_graph_c0	0	1.09808	1.87561	c91728_graph_c0	--	--	Molecular Function: metal ion binding (GO:0046872);;	--	[O]	Posttranslational modification, protein turnover, chaperones	--	--	RING/U-box superfamily protein [Theobroma cacao]
c77126_graph_c1	0	2.15137	1.20302	c77126_graph_c1	[E]	Amino acid transport and metabolism	Molecular Function: spermidine synthase activity (GO:0004766);; Cellular Component: plasma membrane (GO:0005886);; Biological Process: spermidine biosynthetic process (GO:0008295);;	K00797|6.60483e-147|pop:POPTR_0010s10470g|POPTRDRAFT_833545; spermidine synthase family protein; K00797 spermidine synthase [EC:2.5.1.16] (A)	[E]	Amino acid transport and metabolism	Spermine/spermidine synthase;; Methyltransferase domain;; S-adenosyl-L-methionine-dependent methyltransferase	Spermidine synthase OS=Nicotiana sylvestris (Wood tobacco) PE=2 SV=1	PREDICTED: spermidine synthase 1-like, partial [Nicotiana tomentosiformis]
c92563_graph_c0	0	3.65087	1.91987	c92563_graph_c0	--	--	Cellular Component: integral component of membrane (GO:0016021);;	--	--	--	--	Tetraspanin-8 GN=TET8 OS=Arabidopsis thaliana (Mouse-ear cress) PE=2 SV=1	PREDICTED: tetraspanin-8-like [Sesamum indicum]
c93366_graph_c0	0	3.24411	2.12301	c93366_graph_c0	--	--	--	--	--	--	Protein tyrosine kinase;; Leucine Rich repeats (2 copies);; Leucine rich repeat;; Protein kinase domain;; Leucine Rich Repeat;; Leucine Rich repeat;; Leucine rich repeat	Probable LRR receptor-like serine/threonine-protein kinase At2g24230 (Precursor) GN=At2g24230 OS=Arabidopsis thaliana (Mouse-ear cress) PE=2 SV=1	PREDICTED: probable LRR receptor-like serine/threonine-protein kinase At2g24230 [Nicotiana sylvestris]
c90737_graph_c0	0	1.50768	1.29843	c90737_graph_c0	[GEPR]	--	Molecular Function: inorganic phosphate transmembrane transporter activity (GO:0005315);; Cellular Component: plastid (GO:0009536);; Biological Process: nitrate transport (GO:0015706);; Cellular Component: integral component of membrane (GO:0016021);; Biological Process: transmembrane transport (GO:0055085);;	K08193|1.91439e-157|sot:102580122|probable anion transporter 6, chloroplastic-like (A)	[G]	Carbohydrate transport and metabolism	Major Facilitator Superfamily;; Sugar (and other) transporter	Probable anion transporter 6, chloroplastic (Precursor) GN=F5O24.270 OS=Arabidopsis thaliana (Mouse-ear cress) PE=2 SV=1	PREDICTED: probable anion transporter 6, chloroplastic [Nicotiana tomentosiformis]
c93126_graph_c0	0	6.21141	3.48248	c93126_graph_c0	[GC]	--	Molecular Function: transferase activity (GO:0016740);;	--	[GC]	--	UDP-glucoronosyl and UDP-glucosyl transferase	Scopoletin glucosyltransferase GN=TOGT1 OS=Nicotiana tabacum (Common tobacco) PE=1 SV=1	PREDICTED: UDP-glucosyl transferase 73B2-like [Nicotiana sylvestris]
c90481_graph_c0	0	3.43169	2.4636	c90481_graph_c0	--	--	Molecular Function: acetylglucosaminyltransferase activity (GO:0008375);; Cellular Component: membrane (GO:0016020);; Molecular Function: protein xylosyltransferase activity (GO:0030158);;	--	[G]	Carbohydrate transport and metabolism	Core-2/I-Branching enzyme	--	PREDICTED: xylosyltransferase 2-like [Nicotiana tomentosiformis]
c87359_graph_c0	0	1.0707	1.5393	c87359_graph_c0	[O]	Posttranslational modification, protein turnover, chaperones	Molecular Function: acid-amino acid ligase activity (GO:0016881);;	K10576|1.69029e-49|osa:4348755|Os10g0447100; K10576 ubiquitin-conjugating enzyme E2 H [EC:6.3.2.19] (A)	[O]	Posttranslational modification, protein turnover, chaperones	Ubiquitin-conjugating enzyme	Ubiquitin-conjugating enzyme E2 4 GN=UBC4 OS=Arabidopsis thaliana (Mouse-ear cress) PE=2 SV=2	PREDICTED: ubiquitin-conjugating enzyme E2 5-like isoform X2 [Elaeis guineensis]
c91437_graph_c0	0	1.235	1.12022	c91437_graph_c0	[C]	Energy production and conversion	--	K18204|8.0325e-144|sly:101247582|D-2-hydroxyglutarate dehydrogenase, mitochondrial; K18204 D-2-hydroxyglutarate dehydrogenase [EC:1.1.99.39] (A)	[C]	Energy production and conversion	FAD linked oxidases, C-terminal domain;; FAD binding domain	D-2-hydroxyglutarate dehydrogenase, mitochondrial (Precursor) GN=D2HGDH OS=Arabidopsis thaliana (Mouse-ear cress) PE=1 SV=3	PREDICTED: D-2-hydroxyglutarate dehydrogenase, mitochondrial isoform X1 [Nicotiana sylvestris]
c70575_graph_c0	0	5.41352	3.24069	c70575_graph_c0	--	--	--	--	--	--	--	--	PREDICTED: uncharacterized protein LOC104227928 [Nicotiana sylvestris]
c86361_graph_c0	0	4.01248	3.44949	c86361_graph_c0	--	--	--	--	--	--	Protein of unknown function (DUF1675)	Ninja-family protein AFP1 OS=Arabidopsis thaliana (Mouse-ear cress) PE=1 SV=1	PREDICTED: ninja-family protein AFP1-like isoform X4 [Nicotiana tomentosiformis]
c85662_graph_c0	0	1.83712	2.57462	c85662_graph_c0	--	--	Molecular Function: DNA binding (GO:0003677);; Molecular Function: chromatin binding (GO:0003682);;	K09422|2.77437e-21|pop:POPTR_0010s07450g|POPTRDRAFT_565840; myb family transcription factor family protein; K09422 myb proto-oncogene protein, plant (A)	[K]	Transcription	Myb-like DNA-binding domain	Transcription factor MYB21 GN=MGF10.23 OS=Arabidopsis thaliana (Mouse-ear cress) PE=1 SV=1	hypothetical protein Csa_3G134010 [Cucumis sativus]
c89701_graph_c0	0	4.96848	2.87471	c89701_graph_c0	--	--	--	--	--	--	WRKY DNA -binding domain	WRKY transcription factor 6 GN=WRKY6 OS=Arabidopsis thaliana (Mouse-ear cress) PE=1 SV=1	PREDICTED: probable WRKY transcription factor 31 isoform X2 [Nicotiana sylvestris]
c84849_graph_c0	0	3.33329	1.66209	c84849_graph_c0	--	--	Cellular Component: cytoplasm (GO:0005737);; Cellular Component: membrane (GO:0016020);;	--	[I]	Lipid transport and metabolism	--	--	PREDICTED: very-long-chain enoyl-CoA reductase-like [Nicotiana tomentosiformis]
c95478_graph_c1	0	3.34504	2.0359	c95478_graph_c1	--	--	Molecular Function: sucrose alpha-glucosidase activity (GO:0004575);; Biological Process: metabolic process (GO:0008152);; Molecular Function: glycopeptide alpha-N-acetylgalactosaminidase activity (GO:0033926);;	--	--	--	Alkaline and neutral invertase;; Amylo-alpha-1,6-glucosidase	Alkaline/neutral invertase A, mitochondrial {ECO:0000305} (Precursor) OS=Arabidopsis thaliana (Mouse-ear cress) PE=1 SV=1	PREDICTED: alkaline/neutral invertase CINV2 [Nicotiana sylvestris]
c91491_graph_c0	0	1.79391	2.74889	c91491_graph_c0	--	--	Molecular Function: transferase activity, transferring glycosyl groups (GO:0016757);;	--	[GC]	--	UDP-glucoronosyl and UDP-glucosyl transferase	Putative UDP-glucose flavonoid 3-O-glucosyltransferase 3 {ECO:0000250|UniProtKB:Q2V6K0} OS=Fragaria ananassa (Strawberry) PE=2 SV=1	PREDICTED: UDP-glucose flavonoid 3-O-glucosyltransferase 6-like [Solanum tuberosum]
c94680_graph_c0	0	1.42433	1.14796	c94680_graph_c0	[RTKL]	--	--	--	[T]	Signal transduction mechanisms	Protein tyrosine kinase;; Protein kinase domain;; Regulator of chromosome condensation (RCC1) repeat	Putative serine/threonine-protein kinase-like protein CCR3 (Precursor) GN=F27K19.130 OS=Arabidopsis thaliana (Mouse-ear cress) PE=2 SV=1	PREDICTED: putative serine/threonine-protein kinase-like protein CCR3 [Nicotiana sylvestris]
c90251_graph_c0	0	2.77646	2.3932	c90251_graph_c0	--	--	--	--	--	--	--	ACT domain-containing protein DS12, chloroplastic {ECO:0000305} (Precursor) OS=Oryza sativa subsp. japonica (Rice) PE=3 SV=2	PREDICTED: unknown protein DS12 from 2D-PAGE of leaf, chloroplastic-like isoform X2 [Solanum tuberosum]
c82761_graph_c0	0	3.5097	2.39325	c82761_graph_c0	--	--	Biological Process: transcription, DNA-templated (GO:0006351);;	--	--	--	GRAS domain family	Chitin-inducible gibberellin-responsive protein 1 GN=P0006G05.102 OS=Oryza sativa subsp. japonica (Rice) PE=2 SV=1	PREDICTED: scarecrow-like protein 21 [Nicotiana tomentosiformis]
c89738_graph_c0	0	4.3892	1.45299	c89738_graph_c0	--	--	--	--	--	--	AP2 domain	Ethylene-responsive transcription factor ERF109 GN=ERF109 OS=Arabidopsis thaliana (Mouse-ear cress) PE=1 SV=1	hypothetical protein EUGRSUZ_I01153 [Eucalyptus grandis]
c90122_graph_c0	0	1.89973	1.66278	c90122_graph_c0	--	--	--	--	[R]	General function prediction only	--	--	PREDICTED: F-box/LRR-repeat protein 14 isoform X2 [Nicotiana sylvestris]
c87191_graph_c0	0	4.19217	4.20563	c87191_graph_c0	[K]	Transcription	Biological Process: response to stress (GO:0006950);; Biological Process: cellular metabolic process (GO:0044237);;	K09419|1.47743e-73|sly:101266046|heat stress transcription factor A-2-like; K09419 heat shock transcription factor, other eukaryote (A)	[K]	Transcription	HSF-type DNA-binding	Heat shock factor protein HSF30 GN=HSF30 OS=Solanum peruvianum (Peruvian tomato) PE=2 SV=1	HSFA9 [Coffea arabica]
c76326_graph_c0	0	3.83872	1.25551	c76326_graph_c0	--	--	Molecular Function: transporter activity (GO:0005215);; Cellular Component: intracellular (GO:0005622);; Cellular Component: plasma membrane (GO:0005886);; Biological Process: transport (GO:0006810);;	--	[I]	Lipid transport and metabolism	CRAL/TRIO domain	Phosphatidylinositol/phosphatidylcholine transfer protein SFH12 GN=SFH12 OS=Arabidopsis thaliana (Mouse-ear cress) PE=2 SV=1	PREDICTED: phosphatidylinositol/phosphatidylcholine transfer protein SFH12-like isoform X3 [Nicotiana tomentosiformis]
c94603_graph_c0	0	1.39243	1.26609	c94603_graph_c0	[RTKL]	--	--	--	[T]	Signal transduction mechanisms	Protein kinase domain;; Protein tyrosine kinase;; Wall-associated receptor kinase C-terminal	Probable serine/threonine-protein kinase At1g18390 (Precursor) GN=At1g18390 OS=Arabidopsis thaliana (Mouse-ear cress) PE=2 SV=2	PREDICTED: probable serine/threonine-protein kinase At1g18390 isoform X2 [Solanum lycopersicum]
c78491_graph_c0	0	1.61829	1.1863
c77699_graph_c0	0	1.43431	1.53125
c93381_graph_c0	0	1.36513	1.75745	c93381_graph_c0	--	--	--	--	[E]	Amino acid transport and metabolism	Transmembrane amino acid transporter protein;; TLC domain	Lysine histidine transporter 1 GN=LHT1 OS=Arabidopsis thaliana (Mouse-ear cress) PE=1 SV=1	PREDICTED: lysine histidine transporter 1-like [Sesamum indicum]
c78061_graph_c0	0	3.52927	2.86866	c78061_graph_c0	[G]	Carbohydrate transport and metabolism	Molecular Function: transporter activity (GO:0005215);; Biological Process: transport (GO:0006810);; Cellular Component: integral component of membrane (GO:0016021);;	--	--	--	Major intrinsic protein	Probable aquaporin PIP1-5 GN=F16G20.100 OS=Arabidopsis thaliana (Mouse-ear cress) PE=2 SV=2	X intrinsic protein [Ipomoea nil]
c79459_graph_c0	0	2.26768	3.16565	c79459_graph_c0	[KAD]	--	Molecular Function: DNA binding (GO:0003677);; Molecular Function: chromatin binding (GO:0003682);;	K09422|6.61951e-90|sot:102591265|myb-related protein 305-like; K09422 myb proto-oncogene protein, plant (A)	[K]	Transcription	Myb-like DNA-binding domain;; Myb-like DNA-binding domain	Transcription factor MYB108 GN=F5E6.18 OS=Arabidopsis thaliana (Mouse-ear cress) PE=1 SV=1	PREDICTED: myb-related protein 305-like [Solanum tuberosum]
c83039_graph_c0	0	2.40781	2.89751	c83039_graph_c0	--	--	Cellular Component: plasma membrane (GO:0005886);; Biological Process: response to nematode (GO:0009624);;	--	--	--	Domain of unknown function (DUF4228);; AP2 domain	Uncharacterized protein At1g66480 GN=At1g66480 OS=Arabidopsis thaliana (Mouse-ear cress) PE=2 SV=1	PREDICTED: uncharacterized protein At1g66480-like [Nicotiana sylvestris]
c77553_graph_c0	0	7.79483	3.31242	c77553_graph_c0	--	--	--	K13464|7.29564e-40|sly:101247936|protein TIFY 10A-like; K13464 jasmonate ZIM domain-containing protein (A)	--	--	tify domain;; Divergent CCT motif	Protein TIFY 10A GN=T29M8.5 OS=Arabidopsis thaliana (Mouse-ear cress) PE=1 SV=1	PnFL-2 [Ipomoea trifida]
c88410_graph_c0	0	2.37818	1.97399	c88410_graph_c0	--	--	--	--	[O]	Posttranslational modification, protein turnover, chaperones	Zinc finger, C3HC4 type (RING finger)	Probable BOI-related E3 ubiquitin-protein ligase 3 GN=BRG3 OS=Arabidopsis thaliana (Mouse-ear cress) PE=1 SV=1	PREDICTED: BOI-related E3 ubiquitin-protein ligase 1-like [Nicotiana sylvestris]
c85679_graph_c0	0	3.55937	1.92107	c85679_graph_c0	[RTKL]	--	Molecular Function: protein kinase activity (GO:0004672);; Molecular Function: ATP binding (GO:0005524);; Biological Process: protein phosphorylation (GO:0006468);;	--	[T]	Signal transduction mechanisms	Protein kinase domain;; Protein tyrosine kinase	Probable receptor-like protein kinase At5g15080 GN=At5g15080 OS=Arabidopsis thaliana (Mouse-ear cress) PE=2 SV=1	PREDICTED: probable receptor-like protein kinase At5g15080-like isoform X5 [Solanum tuberosum]
c87965_graph_c1	0	4.72406	2.86809	c87965_graph_c1	[V]	Defense mechanisms	Biological Process: drug transmembrane transport (GO:0006855);; Molecular Function: drug transmembrane transporter activity (GO:0015238);; Molecular Function: antiporter activity (GO:0015297);; Cellular Component: membrane (GO:0016020);;	K03327|0|pxb:103954108|MATE efflux family protein 5-like; K03327 multidrug resistance protein, MATE family (A)	[R]	General function prediction only	MatE	MATE efflux family protein DTX1 GN=F3L12.13 OS=Arabidopsis thaliana (Mouse-ear cress) PE=2 SV=1	PREDICTED: MATE efflux family protein 5-like [Pyrus x bretschneideri]
c77903_graph_c0	0	3.73508	2.92238	c77903_graph_c0	--	--	--	--	--	--	Tubby C 2	Protein LURP-one-related 17 GN=At5g41590 OS=Arabidopsis thaliana (Mouse-ear cress) PE=2 SV=2	PREDICTED: protein LURP-one-related 17-like isoform X1 [Solanum tuberosum]
c76905_graph_c1	0	1.17815	1.20047
c93743_graph_c0	0	5.91117	3.84041	c93743_graph_c0	[E]	Amino acid transport and metabolism	Molecular Function: 1-aminocyclopropane-1-carboxylate synthase activity (GO:0016847);; Molecular Function: pyridoxal phosphate binding (GO:0030170);; Biological Process: 1-aminocyclopropane-1-carboxylate biosynthetic process (GO:0042218);;	K01762|9.40355e-164|sot:102583042|1-aminocyclopropane-1-carboxylate synthase-like; K01762 1-aminocyclopropane-1-carboxylate synthase [EC:4.4.1.14] (A)	[T]	Signal transduction mechanisms	Aminotransferase class I and II	1-aminocyclopropane-1-carboxylate synthase GN=ACS1 OS=Glycine max (Soybean) PE=2 SV=1	PREDICTED: 1-aminocyclopropane-1-carboxylate synthase-like [Nicotiana tomentosiformis]
c55175_graph_c0	0	4.37082	4.97715	c55175_graph_c0	--	--	--	--	--	--	Staygreen protein	Protein STAY-GREEN 1, chloroplastic (Precursor) GN=F7H19.100 OS=Arabidopsis thaliana (Mouse-ear cress) PE=1 SV=1	hypothetical protein CICLE_v10021651mg [Citrus clementina]
c82744_graph_c0	0	1.95327	1.03269
c92312_graph_c1	0	2.69756	2.31187	c92312_graph_c1	--	--	--	--	--	--	--	--	PREDICTED: uncharacterized protein LOC104111530 [Nicotiana tomentosiformis]
c80283_graph_c0	0	3.03291	2.89956	c80283_graph_c0	--	--	--	--	--	--	--	Probable WRKY transcription factor 31 GN=WRKY31 OS=Arabidopsis thaliana (Mouse-ear cress) PE=2 SV=1	PREDICTED: probable WRKY transcription factor 31 isoform X2 [Nicotiana sylvestris]
c90961_graph_c0	0	4.21168	4.03252	c90961_graph_c0	[RTKL]	--	Molecular Function: protein serine/threonine kinase activity (GO:0004674);; Molecular Function: ATP binding (GO:0005524);; Biological Process: protein phosphorylation (GO:0006468);;	K04688|1.2708e-173|sot:102588352|serine/threonine-protein kinase AtPK2/AtPK19-like; K04688 p70 ribosomal S6 kinase [EC:2.7.11.1] (A)	[RT]	--	Protein kinase domain;; Protein tyrosine kinase;; Kinase-like;; Protein kinase C terminal domain	Serine/threonine-protein kinase AtPK2/AtPK19 GN=F17O14.19 OS=Arabidopsis thaliana (Mouse-ear cress) PE=1 SV=2	PREDICTED: serine/threonine-protein kinase AtPK2/AtPK19-like [Sesamum indicum]
c79753_graph_c1	0	1.25634	2.6649	c79753_graph_c1	--	--	Molecular Function: DNA binding (GO:0003677);; Molecular Function: chromatin binding (GO:0003682);;	--	--	--	Myb-like DNA-binding domain	Putative Myb family transcription factor At1g14600 GN=At1g14600 OS=Arabidopsis thaliana (Mouse-ear cress) PE=2 SV=2	PREDICTED: uncharacterized protein LOC102600799 [Solanum tuberosum]
c90906_graph_c0	0	5.47597	5.64992	c90906_graph_c0	--	--	Molecular Function: transcription regulatory region sequence-specific DNA binding (GO:0000976);; Molecular Function: sequence-specific DNA binding transcription factor activity (GO:0003700);; Cellular Component: nucleus (GO:0005634);; Biological Process: regulation of transcription, DNA-templated (GO:0006355);;	K09338|6.2433e-35|sly:101245037|homeobox-leucine zipper protein ATHB-7-like (A)	[K]	Transcription	Homeobox domain;; Homeobox associated leucine zipper	Homeobox-leucine zipper protein ATHB-7 GN=ATHB-7 OS=Arabidopsis thaliana (Mouse-ear cress) PE=2 SV=2	PREDICTED: homeobox-leucine zipper protein ATHB-7-like [Nicotiana tomentosiformis]
c88804_graph_c0	0	4.33226	3.19908	c88804_graph_c0	[E]	Amino acid transport and metabolism	Molecular Function: prephenate dehydrogenase (NADP+) activity (GO:0004665);; Biological Process: tyrosine biosynthetic process (GO:0006571);; Molecular Function: prephenate dehydrogenase activity (GO:0008977);; Biological Process: oxidation-reduction process (GO:0055114);;	K15227|9.61676e-144|sly:101259263|arogenate dehydrogenase 2, chloroplastic-like; K15227 arogenate dehydrogenase (NADP+), plant [EC:1.3.1.78] (A)	[E]	Amino acid transport and metabolism	Prephenate dehydrogenase;; NADP oxidoreductase coenzyme F420-dependent;; NAD binding domain of 6-phosphogluconate dehydrogenase	Arogenate dehydrogenase 2, chloroplastic (Precursor) GN=TYRAAT2 OS=Arabidopsis thaliana (Mouse-ear cress) PE=1 SV=1	PREDICTED: arogenate dehydrogenase 2, chloroplastic-like [Nicotiana sylvestris]
c84097_graph_c0	0	1.17875	1.55108	c84097_graph_c0	[RTKL]	--	Molecular Function: protein kinase activity (GO:0004672);;	--	[T]	Signal transduction mechanisms	Protein kinase domain;; Protein tyrosine kinase	L-type lectin-domain containing receptor kinase IV.1 (Precursor) GN=F13M22.21 OS=Arabidopsis thaliana (Mouse-ear cress) PE=2 SV=1	PREDICTED: putative serine/threonine-protein kinase [Nicotiana sylvestris]
c74005_graph_c0	0	3.02203	2.99607	c74005_graph_c0	--	--	--	--	--	--	WRKY DNA -binding domain	WRKY transcription factor 6 GN=WRKY6 OS=Arabidopsis thaliana (Mouse-ear cress) PE=1 SV=1	WRKY4 transcription factor, partial [Gossypium hirsutum]
c73043_graph_c0	0	5.13546	3.71346	c73043_graph_c0	--	--	Biological Process: lipid metabolic process (GO:0006629);; Molecular Function: hydrolase activity, acting on ester bonds (GO:0016788);;	--	--	--	--	GDSL esterase/lipase EXL3 (Precursor) GN=EXL3 OS=Arabidopsis thaliana (Mouse-ear cress) PE=2 SV=1	PREDICTED: GDSL esterase/lipase EXL3 isoform X1 [Solanum lycopersicum]
c75885_graph_c0	0	2.01572	1.34328	c75885_graph_c0	--	--	--	--	--	--	--	--	unnamed protein product [Coffea canephora]
c61038_graph_c0	0	1.86815	1.16581
c70406_graph_c0	0	4.70117	2.43766	c70406_graph_c0	--	--	--	--	--	--	--	--	PREDICTED: uncharacterized protein LOC102594709 [Solanum tuberosum]
c76030_graph_c0	0	1.08861	2.99631	c76030_graph_c0	--	--	--	--	[R]	General function prediction only	F-box-like;; F-box domain	F-box protein At5g67140 GN=At5g67140 OS=Arabidopsis thaliana (Mouse-ear cress) PE=2 SV=1	PREDICTED: F-box protein At5g67140 [Solanum lycopersicum]
c90976_graph_c0	0	2.13864	2.68904	c90976_graph_c0	--	--	--	--	[S]	Function unknown	C2 domain;; GRAM domain	C2 and GRAM domain-containing protein At5g50170 GN=At5g50170 OS=Arabidopsis thaliana (Mouse-ear cress) PE=2 SV=1	PREDICTED: C2 and GRAM domain-containing protein At5g50170 isoform X1 [Nicotiana tomentosiformis]
c70691_graph_c0	0	4.92118	3.35446	c70691_graph_c0	--	--	--	--	[R]	General function prediction only	C2H2-type zinc finger;; Zinc finger, C2H2 type	Zinc finger protein ZAT11 GN=ZAT11 OS=Arabidopsis thaliana (Mouse-ear cress) PE=2 SV=1	ZPT2-12 [Petunia x hybrida]
c87965_graph_c0	0	5.08593	2.09048	c87965_graph_c0	[V]	Defense mechanisms	Biological Process: drug transmembrane transport (GO:0006855);; Molecular Function: drug transmembrane transporter activity (GO:0015238);; Molecular Function: antiporter activity (GO:0015297);; Cellular Component: membrane (GO:0016020);;	K03327|4.99012e-42|tcc:TCM_015091|MATE efflux family protein; K03327 multidrug resistance protein, MATE family (A)	[R]	General function prediction only	--	MATE efflux family protein 8 GN=F3L12.8 OS=Arabidopsis thaliana (Mouse-ear cress) PE=3 SV=2	unnamed protein product [Vitis vinifera]
c72642_graph_c0	0	3.92445	3.69475	c72642_graph_c0	--	--	--	--	--	--	Ferritin-like domain	Desiccation-related protein PCC13-62 (Precursor) OS=Craterostigma plantagineum (Blue gem) PE=2 SV=1	hypothetical protein MIMGU_mgv1a010438mg [Erythranthe guttata]
c74642_graph_c0	0	3.52391	1.08606	c74642_graph_c0	--	--	--	--	--	--	Cupin;; Cupin domain	Globulin-1 S allele (Precursor) GN=GLB1 OS=Zea mays (Maize) PE=1 SV=2	PREDICTED: vicilin-like antimicrobial peptides 2-2 [Nicotiana tomentosiformis]
c94662_graph_c0	0	4.35622	2.15783	c94662_graph_c0	--	--	--	K07195|0|sly:101260696|exocyst complex component EXO70A1; K07195 exocyst complex component 7 (A)	[U]	Intracellular trafficking, secretion, and vesicular transport	Exo70 exocyst complex subunit	Exocyst complex component EXO70B1 GN=EXO70B1 OS=Arabidopsis thaliana (Mouse-ear cress) PE=1 SV=1	PREDICTED: exocyst complex component EXO70A1-like [Nicotiana tomentosiformis]
c33087_graph_c0	0	3.5954	1.38752
c65531_graph_c0	0	3.5527	1.82288	c65531_graph_c0	--	--	Cellular Component: cytoplasm (GO:0005737);; Biological Process: galactose metabolic process (GO:0006012);; Molecular Function: metal ion binding (GO:0046872);; Molecular Function: inositol 3-alpha-galactosyltransferase activity (GO:0047216);;	K18819|7.0968e-51|sot:102589277|galactinol synthase 2-like; K18819 inositol 3-alpha-galactosyltransferase [EC:2.4.1.123] (A)	[G]	Carbohydrate transport and metabolism	Glycosyl transferase family 8	Galactinol synthase 2 GN=GOLS2 OS=Solanum lycopersicum (Tomato) PE=2 SV=1	PREDICTED: galactinol synthase 2 [Nicotiana sylvestris]
c72623_graph_c0	0	2.96334	2.76054	c72623_graph_c0	--	--	Cellular Component: cytoplasm (GO:0005737);; Biological Process: galactose metabolic process (GO:0006012);; Biological Process: response to heat (GO:0009408);; Biological Process: response to cold (GO:0009409);; Biological Process: response to water deprivation (GO:0009414);; Biological Process: response to high light intensity (GO:0009644);; Biological Process: response to salt stress (GO:000965…	K18819|2.45699e-117|sot:102589277|galactinol synthase 2-like; K18819 inositol 3-alpha-galactosyltransferase [EC:2.4.1.123] (A)	[G]	Carbohydrate transport and metabolism	Glycosyl transferase family 8	Galactinol synthase 2 GN=GOLS2 OS=Solanum lycopersicum (Tomato) PE=2 SV=1	PREDICTED: galactinol synthase 2 [Nicotiana sylvestris]
c84373_graph_c1	0	4.50574	1.34778	c84373_graph_c1	--	--	Cellular Component: mitochondrion (GO:0005739);; Biological Process: defense response (GO:0006952);; Biological Process: jasmonic acid biosynthetic process (GO:0009695);; Molecular Function: FMN binding (GO:0010181);; Molecular Function: 12-oxophytodienoate reductase activity (GO:0016629);; Biological Process: oxylipin biosynthetic process (GO:0031408);; Biological Process: oxidation-reduction pr…	K05894|7.29589e-13|brp:103842723|12-oxophytodienoate reductase 1-like (A)	[CR]	--	--	Putative 12-oxophytodienoate reductase 2 OS=Oryza sativa subsp. japonica (Rice) PE=3 SV=1	PREDICTED: 12-oxophytodienoate reductase 1-like [Brassica rapa]

## Sheet: 12h_down-regulated
Transcript_id	K14_12h-0h	KT1_12h-0h	K121_12h-0h	#GeneID	COG_class	COG_class_annotation	GO_annotation	KEGG_annotation	KOG_class	KOG_class_annotation	Pfam_annotation	Swissprot_annotation	nr_annotation
c91773_graph_c1	0	-7.71619	-3.87001	c91773_graph_c1	[IQR]	--	Molecular Function: protochlorophyllide reductase activity (GO:0016630);; Biological Process: oxidation-reduction process (GO:0055114);;	K00218|2.92859e-108|pxb:103935530|protochlorophyllide reductase, chloroplastic; K00218 protochlorophyllide reductase [EC:1.3.1.33] (A)	[Q]	Secondary metabolites biosynthesis, transport and catabolism	short chain dehydrogenase;; KR domain	Protochlorophyllide reductase A, chloroplastic (Precursor) GN=PORA OS=Arabidopsis thaliana (Mouse-ear cress) PE=1 SV=2	hypothetical protein JCGZ_20960 [Jatropha curcas]
c78718_graph_c0	0	-1.61411	-1.39201	c78718_graph_c0	[Z]	Cytoskeleton	Molecular Function: GTPase activity (GO:0003924);; Molecular Function: structural constituent of cytoskeleton (GO:0005200);; Molecular Function: GTP binding (GO:0005525);; Cellular Component: cytoplasm (GO:0005737);; Cellular Component: microtubule (GO:0005874);; Biological Process: GTP catabolic process (GO:0006184);; Biological Process: microtubule-based process (GO:0007017);; Biological Proces…	K07375|0|cic:CICLE_v10004755mg|hypothetical protein; K07375 tubulin beta (A)	[Z]	Cytoskeleton	Tubulin/FtsZ family, GTPase domain;; Tubulin C-terminal domain	Tubulin beta-8 chain GN=MRO11.10 OS=Arabidopsis thaliana (Mouse-ear cress) PE=2 SV=2	hypothetical protein CICLE_v10004755mg [Citrus clementina]
c63548_graph_c0	0	-5.90671	-3.33195
c89831_graph_c0	0	-3.45093	-2.34168	c89831_graph_c0	[Z]	Cytoskeleton	Molecular Function: GTPase activity (GO:0003924);; Molecular Function: structural constituent of cytoskeleton (GO:0005200);; Molecular Function: GTP binding (GO:0005525);; Cellular Component: cytoplasm (GO:0005737);; Cellular Component: microtubule (GO:0005874);; Biological Process: GTP catabolic process (GO:0006184);; Biological Process: microtubule-based process (GO:0007017);; Biological Proces…	K07375|5.37933e-146|cit:102615364|tubulin beta-3 chain-like; K07375 tubulin beta (A)	[Z]	Cytoskeleton	Tubulin/FtsZ family, GTPase domain;; Tubulin C-terminal domain	Tubulin beta-5 chain GN=OSJNBa0085K21.33 OS=Oryza sativa subsp. japonica (Rice) PE=1 SV=1	PREDICTED: tubulin beta-7 chain-like [Cucumis sativus]
c91816_graph_c0	0	-4.15447	-1.9755	c91816_graph_c0	--	--	--	--	--	--	Protein of unknown function DUF260	LOB domain-containing protein 37 GN=K8K14.16 OS=Arabidopsis thaliana (Mouse-ear cress) PE=2 SV=1	PREDICTED: LOB domain-containing protein 37 [Nicotiana tomentosiformis]
c83643_graph_c0	0	-4.08158	-2.90288	c83643_graph_c0	[G]	Carbohydrate transport and metabolism	Cellular Component: protein storage vacuole (GO:0000326);; Cellular Component: plasma membrane (GO:0005886);; Biological Process: water transport (GO:0006833);; Cellular Component: plant-type cell wall (GO:0009505);; Cellular Component: plant-type vacuole membrane (GO:0009705);; Cellular Component: chloroplast envelope (GO:0009941);; Molecular Function: methylammonium transmembrane transporter ac…	K09873|2.73369e-129|sly:101245626|aquaporin TIP2-1; K09873 aquaporin TIP (A)	[G]	Carbohydrate transport and metabolism	Major intrinsic protein	Aquaporin TIP2-1, N-terminally processed GN=TIP2-1 OS=Arabidopsis thaliana (Mouse-ear cress) PE=1 SV=2	aquaporin protein 12 [Camellia sinensis]
c73346_graph_c0	0	-1.9273	-1.6706	c73346_graph_c0	--	--	Molecular Function: enzyme inhibitor activity (GO:0004857);; Molecular Function: pectinesterase activity (GO:0030599);; Biological Process: negative regulation of catalytic activity (GO:0043086);;	--	--	--	Plant invertase/pectin methylesterase inhibitor	21 kDa protein (Precursor) OS=Daucus carota (Wild carrot) PE=2 SV=1	PREDICTED: 21 kDa protein-like [Nicotiana tomentosiformis]
c68908_graph_c0	0	-1.7804	-1.10767	c68908_graph_c0	[O]	Posttranslational modification, protein turnover, chaperones	Molecular Function: ATP binding (GO:0005524);; Cellular Component: cell wall (GO:0005618);; Cellular Component: nucleolus (GO:0005730);; Cellular Component: mitochondrion (GO:0005739);; Cellular Component: cytosol (GO:0005829);; Cellular Component: plasma membrane (GO:0005886);; Biological Process: protein folding (GO:0006457);; Biological Process: defense response (GO:0006952);; Biological Proce…	K04079|6.97832e-67|cmo:103503135|heat shock cognate protein 80-like; K04079 molecular chaperone HtpG (A)	[O]	Posttranslational modification, protein turnover, chaperones	Histidine kinase-, DNA gyrase B-, and HSP90-like ATPase;; Histidine kinase-, DNA gyrase B-, and HSP90-like ATPase	Heat shock cognate protein 80 GN=HSC80 OS=Solanum lycopersicum (Tomato) PE=2 SV=1	heat shock protein 90, partial [Camellia sinensis]
c79205_graph_c0	0	-1.53562	-1.31976	c79205_graph_c0	--	--	--	--	--	--	Dormancy/auxin associated protein;; Dormancy/auxin associated protein	Auxin-repressed 12.5 kDa protein OS=Fragaria ananassa (Strawberry) PE=2 SV=1	PREDICTED: auxin-repressed 12.5 kDa protein-like [Solanum tuberosum]
c86344_graph_c0	0	-1.83289	-1.65808	c86344_graph_c0	[C]	Energy production and conversion	Cellular Component: nucleus (GO:0005634);; Cellular Component: vacuole (GO:0005773);; Cellular Component: peroxisome (GO:0005777);; Cellular Component: chloroplast stroma (GO:0009570);; Molecular Function: FMN binding (GO:0010181);; Cellular Component: membrane (GO:0016020);; Cellular Component: cytosolic ribosome (GO:0022626);; Cellular Component: apoplast (GO:0048046);; Molecular Function: very…	K11517|0|pop:POPTR_0011s11390g|POPTRDRAFT_822988; glycolate oxidase family protein; K11517 (S)-2-hydroxy-acid oxidase [EC:1.1.3.15] (A)	[C]	Energy production and conversion	FMN-dependent dehydrogenase;; IMP dehydrogenase / GMP reductase domain;; Nitronate monooxygenase	Peroxisomal (S)-2-hydroxy-acid oxidase OS=Spinacia oleracea (Spinach) PE=1 SV=1	PREDICTED: peroxisomal (S)-2-hydroxy-acid oxidase-like [Nicotiana tomentosiformis]
c68850_graph_c0	0	-2.54701	-1.89883
c46434_graph_c0	0	-1.5832	-1.15569	c46434_graph_c0	--	--	Molecular Function: ATP binding (GO:0005524);; Cellular Component: cell wall (GO:0005618);; Cellular Component: nucleolus (GO:0005730);; Cellular Component: mitochondrion (GO:0005739);; Cellular Component: cytosol (GO:0005829);; Cellular Component: plasma membrane (GO:0005886);; Biological Process: protein folding (GO:0006457);; Biological Process: defense response (GO:0006952);; Biological Proce…	K04079|3.30084e-46|gmx:100819568|HSP90-2; heat shock cognate protein 80-like; K04079 molecular chaperone HtpG (A)	[O]	Posttranslational modification, protein turnover, chaperones	Hsp90 protein	Heat shock protein 81-1 OS=Oryza sativa subsp. japonica (Rice) PE=3 SV=2	putative heat shock protein 90, partial [Laburnum anagyroides]
c90571_graph_c0	0	-1.84904	-1.65158	c90571_graph_c0	[O]	Posttranslational modification, protein turnover, chaperones	Molecular Function: electron carrier activity (GO:0009055);; Molecular Function: protein disulfide oxidoreductase activity (GO:0015035);; Biological Process: cell redox homeostasis (GO:0045454);;	K03676|1.27349e-37|sot:102580199|glutaredoxin-C5, chloroplastic-like; K03676 glutaredoxin 3 (A)	[O]	Posttranslational modification, protein turnover, chaperones	Glutaredoxin;; Photosystem I reaction centre subunit IV / PsaE	Glutaredoxin-C5, chloroplastic (Precursor) GN=GRXC5 OS=Arabidopsis thaliana (Mouse-ear cress) PE=1 SV=1	PREDICTED: monothiol glutaredoxin-S10-like isoform X1 [Nicotiana sylvestris]
c91422_graph_c1	0	-3.28052	-2.46048	c91422_graph_c1	--	--	Cellular Component: photosystem I (GO:0009522);; Cellular Component: chloroplast thylakoid membrane (GO:0009535);; Biological Process: photosynthesis (GO:0015979);; Molecular Function: chlorophyll binding (GO:0016168);; Biological Process: cysteine biosynthetic process (GO:0019344);; Biological Process: cellular cation homeostasis (GO:0030003);; Biological Process: divalent metal ion transport (G…	K02698|7.94033e-16|vvi:100261762|photosystem I reaction center subunit psaK, chloroplastic; K02698 photosystem I subunit X (A)	--	--	--	Photosystem I reaction center subunit psaK, chloroplastic (Precursor) GN=PSAK OS=Arabidopsis thaliana (Mouse-ear cress) PE=2 SV=2	hypothetical protein MIMGU_mgv1a016210mg [Erythranthe guttata]
c66381_graph_c0	0	-1.31218	-1.35315	c66381_graph_c0	--	--	Biological Process: inflammatory response (GO:0006954);; Cellular Component: chloroplast (GO:0009507);; Biological Process: response to other organism (GO:0051707);;	K07253|1.23863e-69|sot:102590623|macrophage migration inhibitory factor homolog (A)	[V]	Defense mechanisms	Macrophage migration inhibitory factor (MIF)	--	PREDICTED: macrophage migration inhibitory factor homolog isoform X2 [Solanum lycopersicum]
c91297_graph_c0	0	-2.16371	-1.43471	c91297_graph_c0	--	--	--	--	[R]	General function prediction only	Protein of unknown function (DUF1685)	--	PREDICTED: uncharacterized protein LOC102593621 [Solanum tuberosum]
c75095_graph_c0	0	-1.2113	-1.12956	c75095_graph_c0	--	--	Molecular Function: ATP binding (GO:0005524);; Biological Process: protein folding (GO:0006457);; Biological Process: response to stress (GO:0006950);; Molecular Function: unfolded protein binding (GO:0051082);;	K04079|7.72644e-48|csv:101227933|heat shock cognate protein 80-like; K04079 molecular chaperone HtpG (A)	[O]	Posttranslational modification, protein turnover, chaperones	Hsp90 protein	Heat shock cognate protein 80 GN=HSC80 OS=Solanum lycopersicum (Tomato) PE=2 SV=1	PREDICTED: heat shock cognate protein 80-like [Cucumis sativus]
c92868_graph_c0	0	-2.70914	-1.89818	c92868_graph_c0	[G]	Carbohydrate transport and metabolism	Molecular Function: hydrolase activity, hydrolyzing O-glycosyl compounds (GO:0004553);; Cellular Component: cell wall (GO:0005618);; Biological Process: cellular glucan metabolic process (GO:0006073);; Biological Process: regulation of meristem growth (GO:0010075);; Molecular Function: xyloglucan:xyloglucosyl transferase activity (GO:0016762);; Cellular Component: apoplast (GO:0048046);;	K08235|1.4092e-161|pop:POPTR_0013s14860g|POPTRDRAFT_571855; Xyloglucan endotransglucosylase/hydrolase protein 9 precursor; K08235 xyloglucan:xyloglucosyl transferase [EC:2.4.1.207] (A)	--	--	Glycosyl hydrolases family 16;; Xyloglucan endo-transglycosylase (XET) C-terminus	Xyloglucan endotransglucosylase/hydrolase protein 9 (Precursor) GN=F4C21.14 OS=Arabidopsis thaliana (Mouse-ear cress) PE=2 SV=2	Xyloglucan endotransglucosylase/hydrolase protein 9 precursor [Populus trichocarpa]
c87442_graph_c0	0	-4.5959	-3.12037	c87442_graph_c0	[KAD]	--	--	K09422|3.63064e-61|sly:101256424|transcription factor MYB39; K09422 myb proto-oncogene protein, plant (A)	[K]	Transcription	Myb-like DNA-binding domain;; Myb-like DNA-binding domain	Protein ODORANT1 GN=ODO1 OS=Petunia hybrida (Petunia) PE=2 SV=1	PREDICTED: transcription factor MYB39-like [Nicotiana sylvestris]
c75409_graph_c0	0	-1.72879	-1.63677	c75409_graph_c0	--	--	Biological Process: glycerol ether metabolic process (GO:0006662);; Biological Process: response to oxidative stress (GO:0006979);; Molecular Function: electron carrier activity (GO:0009055);; Biological Process: response to water deprivation (GO:0009414);; Cellular Component: chloroplast stroma (GO:0009570);; Cellular Component: chloroplast envelope (GO:0009941);; Molecular Function: protein dis…	--	[O]	Posttranslational modification, protein turnover, chaperones	Thioredoxin;; Thioredoxin-like	Thioredoxin-like protein CDSP32, chloroplastic (Precursor) GN=CDSP32 OS=Arabidopsis thaliana (Mouse-ear cress) PE=1 SV=1	CDSP32 protein (Chloroplast Drought-induced Stress Protein of 32kDa) [Solanum tuberosum]
c89898_graph_c0	0	-4.64559	-3.21527	c89898_graph_c0	[KAD]	--	--	K09422|1.38918e-33|sot:102582409|transcription factor MYB48-like; K09422 myb proto-oncogene protein, plant (A)	[K]	Transcription	Myb-like DNA-binding domain;; Myb-like DNA-binding domain	Transcription factor MYB48 GN=MYB48 OS=Arabidopsis thaliana (Mouse-ear cress) PE=2 SV=1	PREDICTED: transcription factor MYB48-like [Solanum tuberosum]
c83333_graph_c0	0	-1.57723	-1.43839	c83333_graph_c0	[F]	Nucleotide transport and metabolism	Biological Process: RNA methylation (GO:0001510);; Molecular Function: GMP synthase (glutamine-hydrolyzing) activity (GO:0003922);; Molecular Function: asparagine synthase (glutamine-hydrolyzing) activity (GO:0004066);; Molecular Function: ATP binding (GO:0005524);; Cellular Component: cytosol (GO:0005829);; Biological Process: GMP biosynthetic process (GO:0006177);; Biological Process: asparagin…	K01951|0|sot:102597174|GMP synthase [glutamine-hydrolyzing]-like; K01951 GMP synthase (glutamine-hydrolysing) [EC:6.3.5.2] (A)	[F]	Nucleotide transport and metabolism	GMP synthase C terminal domain;; Glutamine amidotransferase class-I;; Peptidase C26;; NAD synthase;; Asparagine synthase	Carbamoyl-phosphate synthase small chain, chloroplastic (Precursor) GN=MGF10.15 OS=Arabidopsis thaliana (Mouse-ear cress) PE=1 SV=1	PREDICTED: GMP synthase [glutamine-hydrolyzing]-like [Solanum tuberosum]
c76887_graph_c0	0	-1.13869	-1.67851	c76887_graph_c0	--	--	Molecular Function: iron ion transmembrane transporter activity (GO:0005381);; Cellular Component: vacuolar membrane (GO:0005774);; Biological Process: intracellular sequestering of iron ion (GO:0006880);; Biological Process: iron ion transmembrane transport (GO:0034755);;	--	[S]	Function unknown	VIT family	Vacuolar iron transporter 1 GN=VIT1 OS=Arabidopsis thaliana (Mouse-ear cress) PE=2 SV=1	PREDICTED: vacuolar iron transporter 1 [Nicotiana sylvestris]
c73512_graph_c0	0	-1.90565	-1.18441	c73512_graph_c0	[O]	Posttranslational modification, protein turnover, chaperones	Molecular Function: ATP binding (GO:0005524);; Cellular Component: endoplasmic reticulum lumen (GO:0005788);; Biological Process: response to stress (GO:0006950);; Molecular Function: 2-alkenal reductase [NAD(P)] activity (GO:0032440);; Biological Process: oxidation-reduction process (GO:0055114);;	K09490|1.20902e-132|tcc:TCM_016516|Heat shock protein 70 (Hsp 70) family protein; K09490 heat shock 70kDa protein 5 (A)	[O]	Posttranslational modification, protein turnover, chaperones	Hsp70 protein	Luminal-binding protein 1 (Fragment) GN=BIP1 OS=Nicotiana tabacum (Common tobacco) PE=1 SV=1	RecName: Full=Luminal-binding protein 1; Short=BiP 1; AltName: Full=78 kDa glucose-regulated protein homolog 1; Short=GRP-78-1, partial [Nicotiana tabacum]
c79810_graph_c0	0	-3.3136	-3.03753	c79810_graph_c0	[G]	Carbohydrate transport and metabolism	Molecular Function: hydrolase activity, hydrolyzing O-glycosyl compounds (GO:0004553);; Cellular Component: cell wall (GO:0005618);; Biological Process: cellular glucan metabolic process (GO:0006073);; Molecular Function: xyloglucan:xyloglucosyl transferase activity (GO:0016762);; Cellular Component: apoplast (GO:0048046);;	K08235|1.1355e-149|sot:102592757|probable xyloglucan endotransglucosylase/hydrolase protein 8-like; K08235 xyloglucan:xyloglucosyl transferase [EC:2.4.1.207] (A)	--	--	Glycosyl hydrolases family 16;; Xyloglucan endo-transglycosylase (XET) C-terminus	Probable xyloglucan endotransglucosylase/hydrolase protein 8 (Precursor) GN=XTH8 OS=Arabidopsis thaliana (Mouse-ear cress) PE=2 SV=2	PREDICTED: probable xyloglucan endotransglucosylase/hydrolase protein 8 isoform X2 [Nicotiana sylvestris]
c82378_graph_c0	0	-1.4233	-2.08271	c82378_graph_c0	--	--	Molecular Function: methyltransferase activity (GO:0008168);;	--	--	--	SAM dependent carboxyl methyltransferase	Probable caffeine synthase 2 GN=TCS2 OS=Camellia sinensis (Tea) PE=2 SV=1	PREDICTED: jasmonate O-methyltransferase-like [Nicotiana sylvestris]
c90333_graph_c0	0	-1.89694	-1.40593	c90333_graph_c0	[K]	Transcription	Molecular Function: RNA binding (GO:0003723);; Cellular Component: nucleolus (GO:0005730);; Cellular Component: small nucleolar ribonucleoprotein complex (GO:0005732);;	K11086|6.04573e-43|sly:101262959|small nuclear ribonucleoprotein-associated proteins B and B'-like; K11086 small nuclear ribonucleoprotein B and B' (A)	[K]	Transcription	LSM domain	--	PREDICTED: small nuclear ribonucleoprotein-associated protein B&apos;-like [Nicotiana sylvestris]
c83597_graph_c0	0	-3.72422	-2.29729	c83597_graph_c0	[R]	General function prediction only	Biological Process: anthocyanin-containing compound biosynthetic process (GO:0009718);; Biological Process: response to sucrose (GO:0009744);; Biological Process: response to UV-B (GO:0010224);; Molecular Function: oxidoreductase activity, acting on single donors with incorporation of molecular oxygen, incorporation of two atoms of oxygen (GO:0016702);; Molecular Function: L-ascorbic acid binding…	K00475|0|sot:102577463|flavanone 3 beta-hydroxylase (EC:1.14.11.9); K00475 naringenin 3-dioxygenase [EC:1.14.11.9] (A)	[QR]	--	2OG-Fe(II) oxygenase superfamily;; non-haem dioxygenase in morphine synthesis N-terminal	Naringenin,2-oxoglutarate 3-dioxygenase (Fragment) GN=AN3 OS=Petunia hybrida (Petunia) PE=1 SV=1	flavanone 3-hydroxyrase [Ipomoea batatas]
c89197_graph_c0	0	-1.64948	-1.2253	c89197_graph_c0	--	--	Molecular Function: transporter activity (GO:0005215);; Cellular Component: mitochondrial inner membrane (GO:0005743);; Biological Process: mitochondrial transport (GO:0006839);; Cellular Component: integral component of membrane (GO:0016021);; Biological Process: transmembrane transport (GO:0055085);;	K14684|3.77204e-180|vvi:100264965|probable mitochondrial adenine nucleotide transporter BTL1; K14684 solute carrier family 25 (mitochondrial phosphate transporter), member 23/24/25/41 (A)	[C]	Energy production and conversion	Mitochondrial carrier protein	Probable mitochondrial adenine nucleotide transporter BTL1 GN=At3g20240 OS=Arabidopsis thaliana (Mouse-ear cress) PE=2 SV=1	PREDICTED: probable mitochondrial adenine nucleotide transporter BTL1 isoform X2 [Vitis vinifera]
c95163_graph_c0	0	-1.13034	-1.24827	c95163_graph_c0	[LK]	--	Molecular Function: damaged DNA binding (GO:0003684);; Molecular Function: ATP binding (GO:0005524);; Biological Process: DNA repair (GO:0006281);; Biological Process: heme biosynthetic process (GO:0006783);; Molecular Function: ATP-dependent helicase activity (GO:0008026);;	--	[A]	RNA processing and modification	DEAD/DEAH box helicase;; Helicase conserved C-terminal domain;; TRCF domain;; Type III restriction enzyme, res subunit	--	PREDICTED: uncharacterized protein LOC104230258 [Nicotiana sylvestris]
c83599_graph_c0	0	-3.04353	-2.35192	c83599_graph_c0	[QR]	--	Biological Process: steroid biosynthetic process (GO:0006694);; Molecular Function: 24-methylenesterol C-methyltransferase activity (GO:0030797);; Biological Process: methylation (GO:0032259);;	K08242|0|sly:101247376|24-methylenesterol C-methyltransferase 2-like; K08242 24-methylenesterol C-methyltransferase [EC:2.1.1.143] (A)	[IR]	--	Methyltransferase domain;; Methyltransferase domain;; Sterol methyltransferase C-terminal;; Mycolic acid cyclopropane synthetase;; Methyltransferase domain;; Methyltransferase domain;; ubiE/COQ5 methyltransferase family;; Methyltransferase domain;; Methyltransferase domain;; Methyltransferase domain	24-methylenesterol C-methyltransferase 2 GN=F14O10.7 OS=Arabidopsis thaliana (Mouse-ear cress) PE=1 SV=2	PREDICTED: 24-methylenesterol C-methyltransferase 2 [Sesamum indicum]
c76158_graph_c0	0	-3.52401	-3.61836	c76158_graph_c0	--	--	Molecular Function: hydrolase activity, hydrolyzing O-glycosyl compounds (GO:0004553);; Cellular Component: cell wall (GO:0005618);; Biological Process: cellular glucan metabolic process (GO:0006073);; Molecular Function: xyloglucan:xyloglucosyl transferase activity (GO:0016762);; Biological Process: cell wall macromolecule catabolic process (GO:0016998);; Biological Process: cell wall biogenesis…	K08235|1.90188e-159|sot:102580643|probable xyloglucan endotransglucosylase/hydrolase protein 32-like; K08235 xyloglucan:xyloglucosyl transferase [EC:2.4.1.207] (A)	--	--	Glycosyl hydrolases family 16;; Xyloglucan endo-transglycosylase (XET) C-terminus	Probable xyloglucan endotransglucosylase/hydrolase protein 32 (Precursor) GN=XTH32 OS=Arabidopsis thaliana (Mouse-ear cress) PE=2 SV=1	PREDICTED: probable xyloglucan endotransglucosylase/hydrolase protein 32-like [Solanum tuberosum]
c84810_graph_c0	0	-1.07457	-1.22838	c84810_graph_c0	[O]	Posttranslational modification, protein turnover, chaperones	Molecular Function: hydrolase activity (GO:0016787);;	K15900|0|sly:101258327|probable tRNA N6-adenosine threonylcarbamoyltransferase; K01409 N6-L-threonylcarbamoyladenine synthase [EC:2.3.1.234] (A)	[O]	Posttranslational modification, protein turnover, chaperones	Glycoprotease family	Probable tRNA N6-adenosine threonylcarbamoyltransferase, mitochondrial {ECO:0000255|HAMAP-Rule:MF_03179} (Precursor) GN=At2g45270 OS=Arabidopsis thaliana (Mouse-ear cress) PE=2 SV=2	PREDICTED: probable tRNA N6-adenosine threonylcarbamoyltransferase [Solanum lycopersicum]
c84656_graph_c1	0	-1.01184	-2.43897	c84656_graph_c1	[S]	Function unknown	Cellular Component: cell part (GO:0044464);; Biological Process: response to stimulus (GO:0050896);;	--	[R]	General function prediction only	Leucine Rich repeats (2 copies);; Leucine Rich Repeat;; Leucine rich repeat;; Leucine rich repeat N-terminal domain;; Leucine Rich repeat;; Leucine rich repeat	DNA-damage-repair/toleration protein DRT100 (Precursor) OS=Arabidopsis thaliana (Mouse-ear cress) PE=2 SV=2	PREDICTED: DNA-damage-repair/toleration protein DRT100 [Solanum lycopersicum]
c91379_graph_c0	0	-1.68537	-1.54762	c91379_graph_c0	--	--	--	--	[MW]	--	Fasciclin domain	Fasciclin-like arabinogalactan protein 15 (Precursor) GN=FLA15 OS=Arabidopsis thaliana (Mouse-ear cress) PE=2 SV=1	PREDICTED: fasciclin-like arabinogalactan protein 17 [Nicotiana tomentosiformis]
c94949_graph_c0	0	-1.9248	-1.23956	c94949_graph_c0	--	--	Molecular Function: glucuronyl-galactosyl-proteoglycan 4-alpha-N-acetylglucosaminyltransferase activity (GO:0001888);; Cellular Component: intrinsic component of endoplasmic reticulum membrane (GO:0031227);;	--	[GMW]	--	Glycosyl transferase family 64 domain	Glycosyltransferase family protein 64 protein C5 {ECO:0000303|PubMed:24905498} OS=Arabidopsis thaliana (Mouse-ear cress) PE=2 SV=1	unnamed protein product [Coffea canephora]
c78324_graph_c0	0	-1.72197	-1.59489	c78324_graph_c0	[E]	Amino acid transport and metabolism	Molecular Function: diaminopimelate decarboxylase activity (GO:0008836);; Biological Process: lysine biosynthetic process via diaminopimelate (GO:0009089);; Cellular Component: chloroplast (GO:0009507);;	K01586|0|sot:102593561|diaminopimelate decarboxylase 1, chloroplastic-like; K01586 diaminopimelate decarboxylase [EC:4.1.1.20] (A)	[E]	Amino acid transport and metabolism	Pyridoxal-dependent decarboxylase, pyridoxal binding domain;; Pyridoxal-dependent decarboxylase, C-terminal sheet domain;; Alanine racemase, N-terminal domain	Diaminopimelate decarboxylase 1, chloroplastic (Precursor) GN=LYSA1 OS=Arabidopsis thaliana (Mouse-ear cress) PE=2 SV=1	PREDICTED: diaminopimelate decarboxylase 2, chloroplastic-like [Nicotiana sylvestris]
c94766_graph_c0	0	-1.51812	-1.00141	c94766_graph_c0	[P]	Inorganic ion transport and metabolism	Molecular Function: calcium-transporting ATPase activity (GO:0005388);; Molecular Function: calmodulin binding (GO:0005516);; Molecular Function: ATP binding (GO:0005524);; Cellular Component: integral component of membrane (GO:0016021);; Molecular Function: metal ion binding (GO:0046872);; Biological Process: calcium ion transmembrane transport (GO:0070588);;	K01537|0|sot:102591943|putative calcium-transporting ATPase 11, plasma membrane-type-like; K01537 Ca2+-transporting ATPase [EC:3.6.3.8] (A)	[P]	Inorganic ion transport and metabolism	E1-E2 ATPase;; Cation transporting ATPase, C-terminus;; haloacid dehalogenase-like hydrolase;; haloacid dehalogenase-like hydrolase;; Putative hydrolase of sodium-potassium ATPase alpha subunit;; Ca2+-ATPase N terminal autoinhibitory domain;; Cation transporter/ATPase, N-terminus;; haloacid dehalogenase-like hydrolase	Calcium-transporting ATPase 4, plasma membrane-type GN=ACA4 OS=Arabidopsis thaliana (Mouse-ear cress) PE=1 SV=1	PREDICTED: putative calcium-transporting ATPase 11, plasma membrane-type [Nicotiana sylvestris]
c70512_graph_c1	0	-1.47791	-1.34842	c70512_graph_c1	[G]	Carbohydrate transport and metabolism	Biological Process: response to hypoxia (GO:0001666);; Cellular Component: vacuolar membrane (GO:0005774);; Cellular Component: Golgi apparatus (GO:0005794);; Cellular Component: plasma membrane (GO:0005886);; Molecular Function: starch synthase activity (GO:0009011);; Biological Process: glucan biosynthetic process (GO:0009250);; Cellular Component: plasmodesma (GO:0009506);; Cellular Component:…	K00703|6.23674e-51|rcu:RCOM_0340270|starch synthase, putative (EC:2.4.1.21); K00703 starch synthase [EC:2.4.1.21] (A)	--	--	Glycosyl transferases group 1;; Glycosyl transferases group 1	Starch synthase 2, chloroplastic/amyloplastic (Precursor) GN=SS2 OS=Arabidopsis thaliana (Mouse-ear cress) PE=1 SV=1	starch synthase [Ipomoea batatas]
c86869_graph_c0	0	-4.27941	-2.04781	c86869_graph_c0	--	--	--	--	--	--	Senescence regulator	--	PREDICTED: uncharacterized protein LOC104107229 [Nicotiana tomentosiformis]
c78807_graph_c0	0	-1.95734	-1.4892	c78807_graph_c0	[GEPR]	--	--	--	[R]	General function prediction only	Major Facilitator Superfamily	--	PREDICTED: hippocampus abundant transcript-like protein 1 isoform X1 [Nicotiana sylvestris]
c92507_graph_c0	0	-1.58683	-1.98505	c92507_graph_c0	--	--	Molecular Function: hydrolase activity, hydrolyzing O-glycosyl compounds (GO:0004553);; Biological Process: carbohydrate metabolic process (GO:0005975);;	--	--	--	Glycosyl hydrolases family 17;; X8 domain	Glucan endo-1,3-beta-glucosidase 3 (Precursor) GN=At2g01630 OS=Arabidopsis thaliana (Mouse-ear cress) PE=1 SV=2	PREDICTED: glucan endo-1,3-beta-glucosidase 12 [Nicotiana tomentosiformis]
c89551_graph_c0	0	-1.42401	-1.83702	c89551_graph_c0	--	--	--	--	--	--	Transglutaminase-like superfamily	--	PREDICTED: uncharacterized protein LOC104248339 isoform X1 [Nicotiana sylvestris]
c77443_graph_c0	0	-2.76201	-1.16775	c77443_graph_c0	[QR]	--	Molecular Function: catechol O-methyltransferase activity (GO:0016206);; Biological Process: methylation (GO:0032259);; Molecular Function: protein dimerization activity (GO:0046983);;	K13066|2.94981e-169|tcc:TCM_040763|Caffeic acid 3-O-methyltransferase 1 isoform 1; K13066 caffeic acid 3-O-methyltransferase [EC:2.1.1.68] (A)	[R]	General function prediction only	O-methyltransferase;; Dimerisation domain	Caffeic acid 3-O-methyltransferase GN=COMT1 OS=Prunus dulcis (Almond) PE=2 SV=1	Caffeic acid 3-O-methyltransferase 1 isoform 1 [Theobroma cacao]
c80835_graph_c0	0	-1.74384	-1.42435	c80835_graph_c0	[J]	Translation, ribosomal structure and biogenesis	--	K02897|3.08797e-126|sot:102591158|uncharacterized LOC102591158; K02897 large subunit ribosomal protein L25 (A)	--	--	--	--	PREDICTED: uncharacterized protein LOC102591158 [Solanum tuberosum]
c92188_graph_c0	0	-3.73602	-2.77258	c92188_graph_c0	--	--	Molecular Function: transferase activity (GO:0016740);;	--	[R]	General function prediction only	Sulfotransferase domain	Cytosolic sulfotransferase 12 GN=F19B11.21 OS=Arabidopsis thaliana (Mouse-ear cress) PE=1 SV=2	PREDICTED: cytosolic sulfotransferase 12-like [Solanum tuberosum]
c77564_graph_c0	0	-3.74988	-1.70645	c77564_graph_c0	[KAD]	--	--	K09422|5.40126e-115|sly:101263944|myb-related protein 308-like; K09422 myb proto-oncogene protein, plant (A)	[K]	Transcription	Myb-like DNA-binding domain;; Myb-like DNA-binding domain;; Myb-like DNA-binding domain	Myb-related protein 308 OS=Antirrhinum majus (Garden snapdragon) PE=2 SV=1	PREDICTED: myb-related protein 308-like [Nicotiana tomentosiformis]
c95436_graph_c0	0	-2.24773	-2.34449	c95436_graph_c0	[I]	Lipid transport and metabolism	Biological Process: metabolic process (GO:0008152);; Molecular Function: intramolecular transferase activity (GO:0016866);;	K01853|1.55112e-83|pmum:103323710|cycloartenol Synthase-like; K01853 cycloartenol synthase [EC:5.4.99.8] (A)	[I]	Lipid transport and metabolism	--	Cycloartenol synthase 2 GN=CASBPX2 OS=Betula platyphylla (Asian white birch) PE=1 SV=1	PREDICTED: cycloartenol synthase 2-like [Nicotiana sylvestris]
c82880_graph_c0	0	-2.20597	-1.44988	c82880_graph_c0	--	--	Molecular Function: nucleotide binding (GO:0000166);; Molecular Function: DNA binding (GO:0003677);; Biological Process: DNA metabolic process (GO:0006259);; Biological Process: chromatin organization (GO:0006325);; Cellular Component: intracellular organelle (GO:0043229);; Biological Process: macromolecule modification (GO:0043412);; Molecular Function: metal ion binding (GO:0046872);;	K10638|8.45362e-114|sot:102578387|E3 ubiquitin-protein ligase ORTHRUS 2-like; K10638 E3 ubiquitin-protein ligase UHRF1 [EC:6.3.2.19] (A)	--	--	Zinc finger, C3HC4 type (RING finger)	E3 ubiquitin-protein ligase ORTHRUS 2 GN=F12K22.14 OS=Arabidopsis thaliana (Mouse-ear cress) PE=1 SV=1	PREDICTED: E3 ubiquitin-protein ligase ORTHRUS 2-like [Nicotiana sylvestris]
c91550_graph_c0	0	-3.01637	-3.11929	c91550_graph_c0	[Q]	Secondary metabolites biosynthesis, transport and catabolism	Molecular Function: monooxygenase activity (GO:0004497);; Molecular Function: iron ion binding (GO:0005506);; Molecular Function: electron carrier activity (GO:0009055);; Molecular Function: oxidoreductase activity, acting on paired donors, with incorporation or reduction of molecular oxygen (GO:0016705);; Molecular Function: heme binding (GO:0020037);; Biological Process: oxidation-reduction pro…	--	[Q]	Secondary metabolites biosynthesis, transport and catabolism	Cytochrome P450;; Cytochrome P450	Cytochrome P450 76A2 GN=CYP76A2 OS=Solanum melongena (Eggplant) PE=2 SV=1	PREDICTED: cytochrome P450 76A1-like isoform X1 [Nicotiana sylvestris]
c94089_graph_c0	0	-1.94559	-1.55902	c94089_graph_c0	--	--	--	--	--	--	NPH3 family	BTB/POZ domain-containing protein NPY2 GN=NPY2 OS=Arabidopsis thaliana (Mouse-ear cress) PE=2 SV=1	PREDICTED: BTB/POZ domain-containing protein NPY3-like isoform X2 [Nicotiana tomentosiformis]
c80280_graph_c0	0	-1.846	-1.75706	c80280_graph_c0	[L]	Replication, recombination and repair	Molecular Function: nucleotide binding (GO:0000166);; Molecular Function: DNA topoisomerase activity (GO:0003916);; Biological Process: DNA metabolic process (GO:0006259);; Cellular Component: plastid (GO:0009536);;	K02469|9.42273e-65|sot:102598827|DNA gyrase subunit A, chloroplastic/mitochondrial-like; K02469 DNA gyrase subunit A [EC:5.99.1.3] (A)	[B]	Chromatin structure and dynamics	--	DNA gyrase subunit A, chloroplastic/mitochondrial (Precursor) GN=GYRA OS=Nicotiana benthamiana PE=2 SV=1	PREDICTED: DNA gyrase subunit A, chloroplastic/mitochondrial-like isoform X3 [Solanum tuberosum]
c86132_graph_c0	0	-1.90287	-1.00804	c86132_graph_c0	--	--	--	--	--	--	Transcriptional activator	--	PREDICTED: uncharacterized protein LOC105160525 [Sesamum indicum]
c95012_graph_c0	0	-1.32295	-1.21563	c95012_graph_c0	[GEPR]	--	Cellular Component: plasma membrane (GO:0005886);; Biological Process: carbohydrate transport (GO:0008643);; Biological Process: response to nematode (GO:0009624);; Cellular Component: plant-type vacuole membrane (GO:0009705);; Cellular Component: integral component of membrane (GO:0016021);; Molecular Function: substrate-specific transmembrane transporter activity (GO:0022891);; Molecular Functi…	--	[R]	General function prediction only	Sugar (and other) transporter;; Major Facilitator Superfamily	Monosaccharide-sensing protein 2 GN=MSSP2 OS=Arabidopsis thaliana (Mouse-ear cress) PE=1 SV=2	PREDICTED: monosaccharide-sensing protein 2-like [Sesamum indicum]
c73490_graph_c0	0	-2.81842	-1.23053	c73490_graph_c0	--	--	--	--	--	--	Protein of unknown function (DUF1005)	--	PREDICTED: uncharacterized protein LOC104213860 [Nicotiana sylvestris]
c93847_graph_c0	0	-1.11646	-1.14932	c93847_graph_c0	[Z]	Cytoskeleton	Molecular Function: nucleotide binding (GO:0000166);; Cellular Component: microtubule cytoskeleton (GO:0015630);; Cellular Component: membrane (GO:0016020);; Cellular Component: protein complex (GO:0043234);; Cellular Component: cytoskeletal part (GO:0044430);;	K10406|0|sot:102598351|kinesin-4-like; K10406 kinesin family member C2/C3 (A)	[Z]	Cytoskeleton	Kinesin motor domain	Kinesin KP1 GN=KP1 OS=Arabidopsis thaliana (Mouse-ear cress) PE=1 SV=2	PREDICTED: kinesin KP1-like [Nicotiana tomentosiformis]
c82194_graph_c0	0	-1.36915	-1.55457	c82194_graph_c0	--	--	Cellular Component: mitochondrion (GO:0005739);; Cellular Component: plastid inner membrane (GO:0009528);; Cellular Component: chloroplast envelope (GO:0009941);; Molecular Function: phosphoglycerate transmembrane transporter activity (GO:0015120);; Molecular Function: phosphoenolpyruvate:phosphate antiporter activity (GO:0015121);; Biological Process: phosphoglycerate transport (GO:0015713);; Bi…	K15283|0|sot:102589095|phosphoenolpyruvate/phosphate translocator 1, chloroplastic-like; K15283 solute carrier family 35, member E1 (A)	[GE]	--	Triose-phosphate Transporter family;; EamA-like transporter family;; UAA transporter family	Phosphoenolpyruvate/phosphate translocator 1, chloroplastic (Precursor) GN=F19N2.40 OS=Arabidopsis thaliana (Mouse-ear cress) PE=1 SV=1	PREDICTED: triose phosphate/phosphate translocator, non-green plastid, chloroplastic-like [Nicotiana sylvestris]
c71592_graph_c0	0	-3.7512	-1.5198	c71592_graph_c0	--	--	--	--	--	--	--	--	PREDICTED: uncharacterized protein LOC104249132 [Nicotiana sylvestris]
c85219_graph_c1	0	-2.53925	-3.73959	c85219_graph_c1	--	--	--	--	[R]	General function prediction only	Zn-finger in Ran binding protein and others;; Gibberellin regulated protein	Gibberellin-regulated protein 6 (Precursor) GN=GASA6 OS=Arabidopsis thaliana (Mouse-ear cress) PE=3 SV=1	PREDICTED: uncharacterized RNA-binding protein C17H9.04c-like isoform X2 [Solanum lycopersicum]
c87272_graph_c0	0	-1.83007	-1.34832	c87272_graph_c0	[C]	Energy production and conversion	Molecular Function: alcohol dehydrogenase (NAD) activity (GO:0004022);; Molecular Function: zinc ion binding (GO:0008270);; Biological Process: oxidation-reduction process (GO:0055114);;	--	[Q]	Secondary metabolites biosynthesis, transport and catabolism	Alcohol dehydrogenase GroES-like domain;; Zinc-binding dehydrogenase	Alcohol dehydrogenase-like 5 GN=At4g22110 OS=Arabidopsis thaliana (Mouse-ear cress) PE=2 SV=1	PREDICTED: alcohol dehydrogenase-like isoform X3 [Nicotiana sylvestris]
c83714_graph_c0	0	-2.0322	-1.42117	c83714_graph_c0	--	--	--	--	--	--	Zinc-finger of C2H2 type;; Zinc-finger double-stranded RNA-binding;; C2H2 type zinc-finger (2 copies)	--	PREDICTED: myosin-11-like isoform X1 [Nicotiana sylvestris]
c72739_graph_c0	0	-2.62101	-1.12837	c72739_graph_c0	--	--	Biological Process: transcription, DNA-templated (GO:0006351);; Molecular Function: sequence-specific DNA binding (GO:0043565);;	K09338|1.14208e-10|sot:102592561|homeobox-leucine zipper protein ATHB-6-like; K09338 homeobox-leucine zipper protein (A)	--	--	--	--	PREDICTED: homeobox-leucine zipper protein ATHB-6-like [Nicotiana tomentosiformis]
c89812_graph_c0	0	-2.17561	-1.0926	c89812_graph_c0	--	--	--	K14775|6.43753e-130|sot:102595050|ribosomal L1 domain-containing protein 1-like; K14775 ribosome biogenesis protein UTP30 (A)	[S]	Function unknown	Ribosomal protein L1p/L10e family	60S ribosomal protein L10a GN=RPL10A OS=Chlamydomonas reinhardtii (Chlamydomonas smithii) PE=1 SV=1	PREDICTED: ribosomal L1 domain-containing protein 1-like [Solanum tuberosum]
c88995_graph_c0	0	-1.80629	-1.09681	c88995_graph_c0	--	--	--	--	[T]	Signal transduction mechanisms	NB-ARC domain;; AAA domain	Disease resistance protein RPP13 GN=RPP13 OS=Arabidopsis thaliana (Mouse-ear cress) PE=2 SV=2	PREDICTED: uncharacterized protein LOC102590501 [Solanum tuberosum]
c88028_graph_c0	0	-2.95026	-1.68184	c88028_graph_c0	--	--	Molecular Function: pectate lyase activity (GO:0030570);;	K01728|0|sly:101252082|probable pectate lyase 5; K01728 pectate lyase [EC:4.2.2.2] (A)	--	--	Pectate lyase	Probable pectate lyase 5 (Precursor) GN=At1g67750 OS=Arabidopsis thaliana (Mouse-ear cress) PE=2 SV=2	PREDICTED: probable pectate lyase 5 [Nicotiana tomentosiformis]
c71196_graph_c0	0	-1.60499	-1.13737	c71196_graph_c0	[S]	Function unknown	Cellular Component: integral component of membrane (GO:0016021);;	--	[S]	Function unknown	Integral membrane protein DUF92	--	PREDICTED: transmembrane protein 19 [Vitis vinifera]
c93370_graph_c0	0	-1.98079	-1.11755
c88931_graph_c0	0	-1.41225	-1.2274	c88931_graph_c0	--	--	Biological Process: cellular carbohydrate metabolic process (GO:0044262);; Biological Process: single-organism carbohydrate metabolic process (GO:0044723);;	--	--	--	Protein of unknown function (DUF760);; Protein of unknown function (DUF760)	--	PREDICTED: uncharacterized protein LOC104120091 [Nicotiana tomentosiformis]
c89978_graph_c0	0	-1.31503	-1.01093	c89978_graph_c0	[K]	Transcription	Molecular Function: ATP binding (GO:0005524);; Cellular Component: nucleolus (GO:0005730);; Cellular Component: chloroplast (GO:0009507);; Biological Process: DNA duplex unwinding (GO:0032508);; Molecular Function: ATP-dependent 5'-3' DNA helicase activity (GO:0043141);;	K11338|0|sly:101262595|ruvB-like 2; K11338 RuvB-like protein 2 [EC:3.6.4.12] (A)	[K]	Transcription	TIP49 C-terminus;; ATPase family associated with various cellular activities (AAA);; Holliday junction DNA helicase ruvB N-terminus;; AAA domain;; AAA domain (dynein-related subfamily);; DnaB-like helicase C terminal domain	RuvB-like protein 1 GN=RIN1 OS=Arabidopsis thaliana (Mouse-ear cress) PE=1 SV=1	PREDICTED: ruvB-like 2 [Nicotiana sylvestris]
c83115_graph_c0	0	-1.8836	-1.96232	c83115_graph_c0	--	--	Biological Process: cellular component organization (GO:0016043);; Molecular Function: metal ion binding (GO:0046872);; Biological Process: plant-type cell wall organization or biogenesis (GO:0071669);;	--	[R]	General function prediction only	--	Probable protein S-acyltransferase 22 GN=PAT22 OS=Arabidopsis thaliana (Mouse-ear cress) PE=2 SV=2	PREDICTED: probable protein S-acyltransferase 22 isoform X1 [Nicotiana sylvestris]
c82573_graph_c0	0	-2.02204	-1.98086	c82573_graph_c0	--	--	Molecular Function: phosphoric diester hydrolase activity (GO:0008081);;	--	--	--	--	PI-PLC X domain-containing protein At5g67130 (Precursor) GN=At5g67130 OS=Arabidopsis thaliana (Mouse-ear cress) PE=1 SV=1	unnamed protein product [Coffea canephora]
c62193_graph_c0	0	-2.12155	-2.199	c62193_graph_c0	[M]	Cell wall/membrane/envelope biogenesis	Biological Process: sucrose metabolic process (GO:0005985);; Biological Process: biosynthetic process (GO:0009058);; Molecular Function: sucrose synthase activity (GO:0016157);;	K00695|5.34113e-77|sot:102577594|SS16, sus4; Sucrose synthase (EC:2.4.1.13); K00695 sucrose synthase [EC:2.4.1.13] (A)	[M]	Cell wall/membrane/envelope biogenesis	Sucrose synthase	Sucrose synthase OS=Solanum tuberosum (Potato) PE=1 SV=1	sucrose synthase [Solanum tuberosum]
c95574_graph_c1	0	-1.33638	-1.43234	c95574_graph_c1	--	--	--	--	--	--	NRDE-2, necessary for RNA interference;; EamA-like transporter family;; Multidrug resistance efflux transporter	Protein WALLS ARE THIN 1 GN=WAT1 OS=Arabidopsis thaliana (Mouse-ear cress) PE=1 SV=1	PREDICTED: protein NRDE2 homolog [Solanum tuberosum]
c80829_graph_c0	0	-1.02305	-1.21548	c80829_graph_c0	[S]	Function unknown	Biological Process: protein targeting to mitochondrion (GO:0006626);;	--	[R]	General function prediction only	Uncharacterised protein family (UPF0160);; Rhodanese-like domain	Rhodanese-like domain-containing protein 14, chloroplastic (Precursor) GN=At4g27700 OS=Arabidopsis thaliana (Mouse-ear cress) PE=2 SV=1	PREDICTED: UPF0160 protein C694.04c [Nelumbo nucifera]
c85193_graph_c0	0	-1.00962	-1.04238
c92997_graph_c0	0	-2.45402	-1.98447	c92997_graph_c0	--	--	--	--	--	--	WRKY DNA -binding domain	Probable WRKY transcription factor 69 GN=WRKY69 OS=Arabidopsis thaliana (Mouse-ear cress) PE=2 SV=1	PREDICTED: probable WRKY transcription factor 69 isoform X2 [Nicotiana sylvestris]
c83461_graph_c0	0	-1.85723	-1.62963	c83461_graph_c0	--	--	Molecular Function: calmodulin binding (GO:0005516);; Biological Process: defense response (GO:0006952);; Biological Process: response to biotic stimulus (GO:0009607);; Cellular Component: integral component of membrane (GO:0016021);;	K08472|0|sot:102598927|MLO-like protein 1-like; K08472 mlo protein (A)	--	--	Mlo family	MLO-like protein 1 GN=T10P11.12 OS=Arabidopsis thaliana (Mouse-ear cress) PE=1 SV=1	PREDICTED: MLO-like protein 1 [Nicotiana tomentosiformis]
c79654_graph_c0	0	-1.28762	-1.19334	c79654_graph_c0	--	--	Cellular Component: plasma membrane (GO:0005886);; Biological Process: pollen development (GO:0009555);; Biological Process: embryo development ending in seed dormancy (GO:0009793);; Biological Process: hydrogen peroxide catabolic process (GO:0042744);;	--	--	--	--	--	PREDICTED: uncharacterized protein LOC104243225 [Nicotiana sylvestris]
c80948_graph_c1	0	-3.94614	-2.45	c80948_graph_c1	--	--	Molecular Function: hydrolase activity, hydrolyzing O-glycosyl compounds (GO:0004553);; Biological Process: carbohydrate metabolic process (GO:0005975);;	--	--	--	Glycosyl hydrolases family 17	Glucan endo-1,3-beta-glucosidase 11 (Precursor) GN=At1g32860 OS=Arabidopsis thaliana (Mouse-ear cress) PE=1 SV=1	O-Glycosyl hydrolases family 17 protein isoform 2 [Theobroma cacao]
c81721_graph_c0	0	-2.8163	-2.75498	c81721_graph_c0	--	--	Molecular Function: hydrolase activity, hydrolyzing O-glycosyl compounds (GO:0004553);; Cellular Component: plasma membrane (GO:0005886);; Biological Process: pattern specification process (GO:0007389);; Biological Process: asymmetric cell division (GO:0008356);; Biological Process: regulation of cell size (GO:0008361);; Biological Process: auxin polar transport (GO:0009926);; Biological Process:…	--	--	--	X8 domain;; Glycosyl hydrolases family 17	Glucan endo-1,3-beta-glucosidase 13 (Precursor) GN=At5g56590 OS=Arabidopsis thaliana (Mouse-ear cress) PE=1 SV=1	PREDICTED: glucan endo-1,3-beta-glucosidase 12-like [Malus domestica]
c81288_graph_c0	0	-4.82458	-3.99002	c81288_graph_c0	--	--	--	--	--	--	Plant invertase/pectin methylesterase inhibitor	21 kDa protein (Precursor) OS=Daucus carota (Wild carrot) PE=2 SV=1	PREDICTED: 21 kDa protein-like isoform X2 [Solanum tuberosum]
c76000_graph_c0	0	-3.46337	-1.48227	c76000_graph_c0	--	--	Molecular Function: acidic amino acid transmembrane transporter activity (GO:0015172);; Molecular Function: neutral amino acid transmembrane transporter activity (GO:0015175);; Molecular Function: primary active transmembrane transporter activity (GO:0015399);; Biological Process: acidic amino acid transport (GO:0015800);; Biological Process: neutral amino acid transport (GO:0015804);; Cellular C…	--	[E]	Amino acid transport and metabolism	Transmembrane amino acid transporter protein	Amino acid permease 3 GN=AAP3 OS=Arabidopsis thaliana (Mouse-ear cress) PE=1 SV=2	amino acid permease [Plantago major]
c90273_graph_c0	0	-2.25653	-1.67022	c90273_graph_c0	--	--	Biological Process: metabolic process (GO:0008152);; Molecular Function: hydrolase activity, acting on ester bonds (GO:0016788);;	K01051|0|sly:101260941|pectinesterase; K01051 pectinesterase [EC:3.1.1.11] (A)	--	--	Pectinesterase;; Plant invertase/pectin methylesterase inhibitor	Pectinesterase 3 (Precursor) OS=Citrus sinensis (Sweet orange) PE=1 SV=1	PREDICTED: pectinesterase-like [Sesamum indicum]
c79439_graph_c0	0	-2.12905	-1.42646	c79439_graph_c0	--	--	--	--	--	--	Targeting protein for Xklp2 (TPX2)	--	PREDICTED: RNA polymerase II degradation factor 1 [Solanum lycopersicum]
c82111_graph_c0	0	-3.13268	-1.73958	c82111_graph_c0	--	--	--	--	--	--	Protein of unknown function (DUF640)	Protein LIGHT-DEPENDENT SHORT HYPOCOTYLS 6 GN=F10K1.20 OS=Arabidopsis thaliana (Mouse-ear cress) PE=1 SV=1	PREDICTED: protein LIGHT-DEPENDENT SHORT HYPOCOTYLS 5-like [Solanum lycopersicum]
c90579_graph_c0	0	-2.94523	-1.45295	c90579_graph_c0	[RTKL]	--	--	--	--	--	Protein kinase domain;; Protein tyrosine kinase;; Leucine Rich repeats (2 copies);; Leucine rich repeat N-terminal domain;; Leucine rich repeat;; Leucine Rich Repeat;; Leucine Rich repeat;; Leucine rich repeat	Protein NSP-INTERACTING KINASE 1 (Precursor) GN=NIK1 OS=Arabidopsis thaliana (Mouse-ear cress) PE=1 SV=1	PREDICTED: protein NSP-INTERACTING KINASE 2-like isoform X1 [Nicotiana tomentosiformis]
c78915_graph_c0	0	-2.46988	-1.81452	c78915_graph_c0	--	--	Cellular Component: endosome (GO:0005768);; Cellular Component: Golgi apparatus (GO:0005794);; Cellular Component: trans-Golgi network (GO:0005802);; Cellular Component: plasmodesma (GO:0009506);;	--	--	--	Putative S-adenosyl-L-methionine-dependent methyltransferase	Probable methyltransferase PMT25 GN=At2g34300 OS=Arabidopsis thaliana (Mouse-ear cress) PE=2 SV=2	hypothetical protein CICLE_v10000311mg [Citrus clementina]
c78374_graph_c0	0	-2.28628	-1.77893	c78374_graph_c0	[C]	Energy production and conversion	Biological Process: chlorophyll cycle (GO:0033354);; Molecular Function: coenzyme F420 hydrogenase activity (GO:0050454);; Biological Process: oxidation-reduction process (GO:0055114);; Molecular Function: 7-hydroxymethyl chlorophyll a reductase activity (GO:0090415);;	K18010|0|sot:102587437|7-hydroxymethyl chlorophyll a reductase, chloroplastic-like; K18010 7-hydroxymethyl chlorophyll a reductase [EC:1.17.7.2] (A)	--	--	Coenzyme F420 hydrogenase/dehydrogenase, beta subunit C terminus;; Coenzyme F420 hydrogenase/dehydrogenase, beta subunit N-term	7-hydroxymethyl chlorophyll a reductase, chloroplastic (Precursor) GN=T1G11.13 OS=Arabidopsis thaliana (Mouse-ear cress) PE=1 SV=1	PREDICTED: 7-hydroxymethyl chlorophyll a reductase, chloroplastic-like [Solanum tuberosum]
c84823_graph_c0	0	-3.71279	-1.73512	c84823_graph_c0	--	--	--	--	--	--	--	--	PREDICTED: uncharacterized protein LOC104120132 [Nicotiana tomentosiformis]
c80368_graph_c1	0	-1.02248	-1.08257	c80368_graph_c1	--	--	--	--	[R]	General function prediction only	Protein of unknown function (DUF1749);; Alpha/beta hydrolase family;; Alpha/beta hydrolase family	--	PREDICTED: UPF0613 protein PB24D3.06c [Nicotiana tomentosiformis]
c86766_graph_c0	0	-1.14426	-1.32174	c86766_graph_c0	[O]	Posttranslational modification, protein turnover, chaperones	Cellular Component: mitochondrion (GO:0005739);; Molecular Function: metallopeptidase activity (GO:0008237);; Biological Process: chloroplast organization (GO:0009658);; Biological Process: embryo development ending in seed dormancy (GO:0009793);; Cellular Component: chloroplast envelope (GO:0009941);; Biological Process: PSII associated light-harvesting complex II catabolic process (GO:0010304);…	K03798|0|sot:102589653|ATP-dependent zinc metalloprotease FTSH 12, chloroplastic-like; K03798 cell division protease FtsH [EC:3.4.24.-] (A)	[O]	Posttranslational modification, protein turnover, chaperones	Peptidase family M41;; ATPase family associated with various cellular activities (AAA);; TIP49 C-terminus	ATP-dependent zinc metalloprotease FTSH 12, chloroplastic (Precursor) GN=FTSH12 OS=Arabidopsis thaliana (Mouse-ear cress) PE=2 SV=2	PREDICTED: ATP-dependent zinc metalloprotease FTSH 12, chloroplastic [Nicotiana sylvestris]
c87679_graph_c0	0	-2.34779	-1.87662	c87679_graph_c0	--	--	--	--	--	--	Polysaccharide biosynthesis;; bZIP transcription factor;; Basic region leucine zipper;; bZIP Maf transcription factor	Protein IRX15-LIKE GN=IRX15-L OS=Arabidopsis thaliana (Mouse-ear cress) PE=2 SV=1	PREDICTED: protein IRX15-LIKE-like [Nicotiana tomentosiformis]
c86377_graph_c0	0	-1.17591	-1.24225	c86377_graph_c0	--	--	Molecular Function: serine-type carboxypeptidase activity (GO:0004185);; Biological Process: proteolysis (GO:0006508);; Biological Process: systemic acquired resistance (GO:0009627);; Biological Process: response to endoplasmic reticulum stress (GO:0034976);;	K09646|0|sot:102606313|serine carboxypeptidase-like 51-like; K09646 serine carboxypeptidase 1 [EC:3.4.16.-] (A)	[O]	Posttranslational modification, protein turnover, chaperones	Serine carboxypeptidase	Serine carboxypeptidase-like 51 (Precursor) GN=SCPL51 OS=Arabidopsis thaliana (Mouse-ear cress) PE=2 SV=2	PREDICTED: serine carboxypeptidase-like 51 [Nicotiana tomentosiformis]
c75792_graph_c0	0	-1.39831	-1.21046	c75792_graph_c0	--	--	--	K01411|0|sot:102584781|nardilysin-like; K01411 nardilysin [EC:3.4.24.61] (A)	[O]	Posttranslational modification, protein turnover, chaperones	--	Zinc-metallopeptidase, peroxisomal GN=PXM16 OS=Arabidopsis thaliana (Mouse-ear cress) PE=2 SV=1	PREDICTED: nardilysin-like [Solanum tuberosum]
c74334_graph_c0	0	-2.95122	-2.38219	c74334_graph_c0	--	--	Biological Process: regulation of photoperiodism, flowering (GO:2000028);;	K12124|7.96299e-105|tcc:TCM_035715|Gigantea protein isoform 1; K12124 GIGANTEA (A)	--	--	--	Protein GIGANTEA GN=GI OS=Arabidopsis thaliana (Mouse-ear cress) PE=1 SV=2	GIGANTEA [Ipomoea nil]
c93392_graph_c1	0	-2.25873	-1.64139	c93392_graph_c1	[G]	Carbohydrate transport and metabolism	Molecular Function: beta-galactosidase activity (GO:0004565);; Biological Process: carbohydrate metabolic process (GO:0005975);; Biological Process: polyamine catabolic process (GO:0006598);; Biological Process: plant-type cell wall organization (GO:0009664);; Biological Process: phenylpropanoid metabolic process (GO:0009698);; Biological Process: plant-type cell wall biogenesis (GO:0009832);; Bi…	--	[G]	Carbohydrate transport and metabolism	Glycosyl hydrolases family 35;; Galactose binding lectin domain;; Beta-galactosidase jelly roll domain	Beta-galactosidase 3 (Precursor) OS=Arabidopsis thaliana (Mouse-ear cress) PE=1 SV=1	PREDICTED: beta-galactosidase 3 [Nicotiana sylvestris]
c92301_graph_c0	0	-2.96711	-2.29062	c92301_graph_c0	--	--	Molecular Function: iron ion binding (GO:0005506);; Biological Process: fatty acid biosynthetic process (GO:0006633);; Molecular Function: oxidoreductase activity, acting on paired donors, with oxidation of a pair of donors resulting in the reduction of molecular oxygen to two molecules of water (GO:0016717);; Molecular Function: heme binding (GO:0020037);; Biological Process: oxidation-reduction…	K13076|0|tcc:TCM_037294|Fatty acid/sphingolipid desaturase; K13076 delta8-fatty-acid desaturase [EC:1.14.19.4] (A)	[I]	Lipid transport and metabolism	Fatty acid desaturase;; Cytochrome b5-like Heme/Steroid binding domain	Delta(8)-fatty-acid desaturase GN=sld1 OS=Helianthus annuus (Common sunflower) PE=1 SV=1	PREDICTED: delta(8)-fatty-acid desaturase 1-like [Nicotiana sylvestris]
c81768_graph_c0	0	-1.14635	-1.41026	c81768_graph_c0	[F]	Nucleotide transport and metabolism	Molecular Function: ribonucleoside-diphosphate reductase activity, thioredoxin disulfide as acceptor (GO:0004748);; Molecular Function: ATP binding (GO:0005524);; Cellular Component: ribonucleoside-diphosphate reductase complex (GO:0005971);; Biological Process: DNA replication (GO:0006260);; Biological Process: deoxyribonucleoside triphosphate biosynthetic process (GO:0009202);; Biological Proce…	K10807|7.52006e-135|gmx:548020|ribonucleotide reductase large subunit A; K10807 ribonucleoside-diphosphate reductase subunit M1 [EC:1.17.4.1] (A)	[F]	Nucleotide transport and metabolism	Ribonucleotide reductase, barrel domain	Ribonucleoside-diphosphate reductase large subunit {ECO:0000303|PubMed:10542051} OS=Arabidopsis thaliana (Mouse-ear cress) PE=1 SV=1	Ribonucleoside-diphosphate reductase large subunit [Glycine soja]
c72227_graph_c0	0	-1.38384	-1.60027
c80771_graph_c0	0	-3.08888	-1.44268	c80771_graph_c0	--	--	Cellular Component: extracellular region (GO:0005576);; Biological Process: sexual reproduction (GO:0019953);;	--	--	--	Pollen allergen;; Rare lipoprotein A (RlpA)-like double-psi beta-barrel	Expansin-B3 (Precursor) GN=EXPB3 OS=Arabidopsis thaliana (Mouse-ear cress) PE=2 SV=2	PREDICTED: expansin-B3-like [Sesamum indicum]
c84722_graph_c1	0	-1.25121	-1.47651	c84722_graph_c1	[E]	Amino acid transport and metabolism	--	K18151|0|sly:101246378|ureidoglycolate hydrolase; K18151 ureidoglycolate amidohydrolase [EC:3.5.1.116] (A)	--	--	Peptidase family M20/M25/M40;; Peptidase family M28	Ureidoglycolate hydrolase (Precursor) GN=K9D7.10 OS=Arabidopsis thaliana (Mouse-ear cress) PE=1 SV=1	PREDICTED: ureidoglycolate hydrolase [Nicotiana tomentosiformis]
c88949_graph_c0	0	-1.23997	-1.01745	c88949_graph_c0	--	--	Molecular Function: nucleic acid binding (GO:0003676);; Molecular Function: zinc ion binding (GO:0008270);; Biological Process: DNA integration (GO:0015074);;	--	[R]	General function prediction only	Reverse transcriptase (RNA-dependent DNA polymerase)	Endonuclease OS=Nicotiana tabacum (Common tobacco) PE=2 SV=1	hypothetical protein [Vitis hybrid cultivar]
c87999_graph_c0	0	-1.03666	-1.03321	c87999_graph_c0	--	--	--	--	[T]	Signal transduction mechanisms	NB-ARC domain;; Protein of unknown function (DUF3542);; AAA domain;; AAA domain	Putative late blight resistance protein homolog R1A-6 GN=R1A-6 OS=Solanum demissum (Wild potato) PE=3 SV=2	unnamed protein product [Coffea canephora]
c52127_graph_c0	0	-2.16831	-1.35402	c52127_graph_c0	[J]	Translation, ribosomal structure and biogenesis	Molecular Function: RNA binding (GO:0003723);; Molecular Function: structural constituent of ribosome (GO:0003735);; Biological Process: translation (GO:0006412);; Cellular Component: small ribosomal subunit (GO:0015935);;	K02989|1.69476e-44|sly:101266690|40S ribosomal protein S5; K02989 small subunit ribosomal protein S5e (A)	[J]	Translation, ribosomal structure and biogenesis	--	40S ribosomal protein S5-2 GN=RPS5B OS=Arabidopsis thaliana (Mouse-ear cress) PE=1 SV=2	PREDICTED: 40S ribosomal protein S5 [Nicotiana tomentosiformis]
c63549_graph_c0	0	-2.49388	-1.31733	c63549_graph_c0	--	--	--	--	--	--	--	--	PREDICTED: uncharacterized protein LOC104086890 [Nicotiana tomentosiformis]
c79751_graph_c0	0	-1.75858	-1.02407	c79751_graph_c0	[Q]	Secondary metabolites biosynthesis, transport and catabolism	--	--	[R]	General function prediction only	Thioesterase superfamily	--	hypothetical protein PHAVU_008G037400g [Phaseolus vulgaris]
c70258_graph_c0	0	-2.24574	-1.9315	c70258_graph_c0	--	--	Biological Process: single-organism cellular process (GO:0044763);;	K05868|2.07974e-48|sot:102606385|G2/mitotic-specific cyclin-1-like; K05868 cyclin B (A)	[D]	Cell cycle control, cell division, chromosome partitioning	--	G2/mitotic-specific cyclin-1 (Fragment) OS=Medicago sativa (Alfalfa) PE=2 SV=1	PREDICTED: G2/mitotic-specific cyclin-2-like [Solanum lycopersicum]
c81820_graph_c0	0	-2.96009	-1.8408	c81820_graph_c0	--	--	--	--	--	--	Weak chloroplast movement under blue light	Putative WEB family protein At1g65010, chloroplastic (Precursor) GN=At1g65010 OS=Arabidopsis thaliana (Mouse-ear cress) PE=1 SV=1	PREDICTED: WEB family protein At3g02930, chloroplastic-like [Sesamum indicum]
c72003_graph_c0	0	-3.56132	-1.69719	c72003_graph_c0	--	--	Molecular Function: transferase activity, transferring hexosyl groups (GO:0016758);; Cellular Component: intrinsic component of endoplasmic reticulum membrane (GO:0031227);;	--	[GMW]	--	Glycosyl transferase family 64 domain	Glycosyltransferase family protein 64 protein C5 {ECO:0000303|PubMed:24905498} OS=Arabidopsis thaliana (Mouse-ear cress) PE=2 SV=1	PREDICTED: uncharacterized protein LOC104235131 [Nicotiana sylvestris]
c92927_graph_c0	0	-1.46728	-1.07984	c92927_graph_c0	--	--	Cellular Component: endosome (GO:0005768);; Cellular Component: trans-Golgi network (GO:0005802);; Molecular Function: S-adenosylmethionine-dependent methyltransferase activity (GO:0008757);; Cellular Component: integral component of membrane (GO:0016021);; Biological Process: methylation (GO:0032259);; Biological Process: cell wall pectin metabolic process (GO:0052546);;	--	--	--	Putative S-adenosyl-L-methionine-dependent methyltransferase;; Methyltransferase domain	Probable methyltransferase PMT13 GN=At4g00740 OS=Arabidopsis thaliana (Mouse-ear cress) PE=2 SV=1	PREDICTED: probable methyltransferase PMT13 [Nicotiana sylvestris]
c75396_graph_c0	0	-2.02169	-1.20406	c75396_graph_c0	--	--	Cellular Component: Golgi apparatus (GO:0005794);; Biological Process: microtubule nucleation (GO:0007020);; Cellular Component: integral component of membrane (GO:0016021);;	--	[S]	Function unknown	Lung seven transmembrane receptor	--	PREDICTED: transmembrane protein 87A-like [Solanum lycopersicum]
c87824_graph_c0	0	-1.37859	-1.06879	c87824_graph_c0	[K]	Transcription	Molecular Function: nucleic acid binding (GO:0003676);; Molecular Function: hydrolase activity (GO:0016787);;	K11592|0|cic:CICLE_v10010912mg|hypothetical protein; K11592 endoribonuclease Dicer [EC:3.1.26.-] (A)	[A]	RNA processing and modification	Ribonuclease III domain;; Ribonuclease-III-like;; PAZ domain;; Double-stranded RNA binding motif	Endoribonuclease Dicer homolog 2 GN=At3g03300 OS=Arabidopsis thaliana (Mouse-ear cress) PE=1 SV=2	PREDICTED: LOW QUALITY PROTEIN: endoribonuclease Dicer homolog 2-like [Nicotiana sylvestris]
c89091_graph_c0	0	-1.01549	-1.07105	c89091_graph_c0	[D]	Cell cycle control, cell division, chromosome partitioning	Biological Process: protein import into nucleus, docking (GO:0000059);; Biological Process: microtubule cytoskeleton organization (GO:0000226);; Biological Process: cytokinesis by cell plate formation (GO:0000911);; Cellular Component: nuclear pore (GO:0005643);; Cellular Component: cytoplasm (GO:0005737);; Molecular Function: Ran GTPase binding (GO:0008536);; Molecular Function: protein transpor…	--	[UY]	--	Importin-beta N-terminal domain;; HEAT repeat;; Exportin 1-like protein	Importin beta-like SAD2 homolog {ECO:0000305} OS=Arabidopsis thaliana (Mouse-ear cress) PE=1 SV=1	PREDICTED: importin-9 [Nicotiana tomentosiformis]
c71647_graph_c0	0	-1.15727	-1.1889	c71647_graph_c0	--	--	Molecular Function: RNA binding (GO:0003723);; Molecular Function: nuclease activity (GO:0004518);; Cellular Component: nuclear envelope (GO:0005635);; Cellular Component: endoplasmic reticulum (GO:0005783);; Cellular Component: cytosol (GO:0005829);; Biological Process: pentose-phosphate shunt (GO:0006098);; Biological Process: protein secretion (GO:0009306);; Cellular Component: plasmodesma (GO…	K15979|5.87503e-28|sly:101247307|staphylococcal nuclease domain-containing protein 1-like; K15979 staphylococcal nuclease domain-containing protein 1 (A)	[K]	Transcription	Staphylococcal nuclease homologue	--	PREDICTED: staphylococcal nuclease domain-containing protein 1-like [Solanum lycopersicum]
c81565_graph_c0	0	-1.43969	-1.7462	c81565_graph_c0	[U]	Intracellular trafficking, secretion, and vesicular transport	--	--	[U]	Intracellular trafficking, secretion, and vesicular transport	MSP (Major sperm protein) domain	Vesicle-associated protein 2-2, N-terminally processed GN=F22O13.31 OS=Arabidopsis thaliana (Mouse-ear cress) PE=1 SV=1	PREDICTED: vesicle-associated protein 2-2 isoform X2 [Nicotiana tomentosiformis]
c71713_graph_c0	0	-3.30719	-1.33867	c71713_graph_c0	--	--	--	--	--	--	--	--	PREDICTED: uncharacterized protein LOC104879596 [Vitis vinifera]
c80415_graph_c1	0	-2.20047	-1.82788	c80415_graph_c1	--	--	--	--	--	--	--	--	PREDICTED: zinc finger protein CONSTANS-LIKE 9-like isoform X2 [Nicotiana tomentosiformis]
c75677_graph_c0	0	-1.3372	-1.37708	c75677_graph_c0	--	--	Biological Process: ion transport (GO:0006811);;	--	[PT]	--	--	Potassium channel KAT3 GN=F4D11.150 OS=Arabidopsis thaliana (Mouse-ear cress) PE=1 SV=1	unnamed protein product [Coffea canephora]
c84033_graph_c0	0	-2.79393	-1.6063	c84033_graph_c0	--	--	--	--	--	--	TCP family transcription factor	Transcription factor TCP8 GN=TCP8 OS=Arabidopsis thaliana (Mouse-ear cress) PE=1 SV=1	unnamed protein product [Coffea canephora]
c92018_graph_c0	0	-1.19407	-1.05711	c92018_graph_c0	--	--	--	--	--	--	Plant organelle RNA recognition domain	Protein ROOT PRIMORDIUM DEFECTIVE 1 GN=RPD1 OS=Arabidopsis thaliana (Mouse-ear cress) PE=1 SV=1	PREDICTED: protein ROOT PRIMORDIUM DEFECTIVE 1 [Nicotiana tomentosiformis]
c91354_graph_c0	0	-1.71945	-1.0022	c91354_graph_c0	[QR]	--	--	K11436|0|pmum:103330803|probable protein arginine N-methyltransferase 3; K11436 protein arginine N-methyltransferase 3 [EC:2.1.1.-] (A)	[OKT]	--	Methyltransferase domain;; Methyltransferase domain;; Methyltransferase domain;; C2H2 type zinc-finger (2 copies);; Methyltransferase domain;; Ribosomal protein L11 methyltransferase (PrmA);; Methyltransferase domain;; Methyltransferase small domain	Probable protein arginine N-methyltransferase 3 GN=PRMT3 OS=Arabidopsis thaliana (Mouse-ear cress) PE=2 SV=1	PREDICTED: probable protein arginine N-methyltransferase 3 [Nicotiana tomentosiformis]
c66521_graph_c0	0	-3.30498	-1.31308
c92622_graph_c0	0	-1.49338	-1.21086	c92622_graph_c0	[J]	Translation, ribosomal structure and biogenesis	Molecular Function: ATP binding (GO:0005524);; Cellular Component: mitochondrion (GO:0005739);; Biological Process: phosphatidylglycerol biosynthetic process (GO:0006655);; Cellular Component: chloroplast stroma (GO:0009570);; Molecular Function: transferase activity (GO:0016740);; Cellular Component: glutamyl-tRNA(Gln) amidotransferase complex (GO:0030956);; Biological Process: mitochondrial tra…	K02433|0|sot:102595939|glutamyl-tRNA(Gln) amidotransferase subunit A, chloroplastic/mitochondrial-like; K02433 aspartyl-tRNA(Asn)/glutamyl-tRNA(Gln) amidotransferase subunit A [EC:6.3.5.6 6.3.5.7] (A)	[J]	Translation, ribosomal structure and biogenesis	Amidase;; Amidase	Glutamyl-tRNA(Gln) amidotransferase subunit A, chloroplastic/mitochondrial {ECO:0000255|HAMAP-Rule:MF_03150} (Precursor) GN=VIT_12s0028g01330 OS=Vitis vinifera (Grape) PE=3 SV=1	PREDICTED: glutamyl-tRNA(Gln) amidotransferase subunit A, chloroplastic/mitochondrial, partial [Nicotiana sylvestris]
c92141_graph_c1	0	-3.15643	-2.11229	c92141_graph_c1	--	--	--	K16189|4.0312e-158|sot:102604886|transcription factor PIF4-like; K16189 phytochrome-interacting factor 4 (A)	--	--	Helix-loop-helix DNA-binding domain	Transcription factor PIF4 GN=MFL8.13 OS=Arabidopsis thaliana (Mouse-ear cress) PE=1 SV=1	PREDICTED: transcription factor PIF4 [Nicotiana tomentosiformis]
c95412_graph_c1	0	-2.2511	-1.37974	c95412_graph_c1	[KL]	--	Molecular Function: organic cyclic compound binding (GO:0097159);; Molecular Function: heterocyclic compound binding (GO:1901363);;	K10875|0|sly:101262122|SNF2 domain-containing protein CLASSY 1-like; K10875 DNA repair and recombination protein RAD54 and RAD54-like protein [EC:3.6.4.-] (A)	[L]	Replication, recombination and repair	SNF2 family N-terminal domain;; Helicase conserved C-terminal domain;; Type III restriction enzyme, res subunit	SNF2 domain-containing protein CLASSY 1 GN=T12K4.120 OS=Arabidopsis thaliana (Mouse-ear cress) PE=1 SV=1	PREDICTED: SNF2 domain-containing protein CLASSY 1-like [Solanum lycopersicum]
c82048_graph_c0	0	-1.83798	-1.98487	c82048_graph_c0	[C]	Energy production and conversion	Cellular Component: cytosol (GO:0005829);; Biological Process: tricarboxylic acid cycle (GO:0006099);; Molecular Function: phosphoenolpyruvate carboxylase activity (GO:0008964);; Biological Process: carbon fixation (GO:0015977);; Molecular Function: 2-alkenal reductase [NAD(P)] activity (GO:0032440);; Cellular Component: apoplast (GO:0048046);;	K01595|0|rcu:RCOM_0551460|Phosphoenolpyruvate carboxylase, putative (EC:1.3.1.74); K01595 phosphoenolpyruvate carboxylase [EC:4.1.1.31] (A)	--	--	Phosphoenolpyruvate carboxylase	Phosphoenolpyruvate carboxylase GN=PPC OS=Nicotiana tabacum (Common tobacco) PE=1 SV=1	PREDICTED: phosphoenolpyruvate carboxylase [Sesamum indicum]
c75099_graph_c0	0	-1.84632	-1.57716	c75099_graph_c0	[F]	Nucleotide transport and metabolism	Molecular Function: nucleotide binding (GO:0000166);; Molecular Function: kinase activity (GO:0016301);; Biological Process: cellular metabolic process (GO:0044237);;	K00857|8.21882e-122|sot:102591809|thymidine kinase-like; K00857 thymidine kinase [EC:2.7.1.21] (A)	[F]	Nucleotide transport and metabolism	Thymidine kinase	Thymidine kinase GN=OSJNBa0090O10.3 OS=Oryza sativa subsp. japonica (Rice) PE=2 SV=2	PREDICTED: thymidine kinase isoform X3 [Nicotiana tomentosiformis]
c84914_graph_c0	0	-2.22041	-2.69341	c84914_graph_c0	[D]	Cell cycle control, cell division, chromosome partitioning	Cellular Component: nucleus (GO:0005634);; Biological Process: DNA replication (GO:0006260);; Biological Process: organelle organization (GO:0006996);; Biological Process: response to hormone (GO:0009725);; Biological Process: post-embryonic development (GO:0009791);; Biological Process: tissue development (GO:0009888);; Biological Process: response to organic cyclic compound (GO:0014070);; Biolo…	K14505|3.12504e-144|sly:543722|CycD3;2; CycD3;2 protein; K14505 cyclin D3, plant (A)	[D]	Cell cycle control, cell division, chromosome partitioning	Cyclin, N-terminal domain;; Cyclin, C-terminal domain	Cyclin-D3-2 GN=CYCD3-2 OS=Arabidopsis thaliana (Mouse-ear cress) PE=2 SV=1	cyclin D3 [Ipomoea batatas]
c81767_graph_c0	0	-2.20498	-1.2822	c81767_graph_c0	--	--	--	--	--	--	Remorin, C-terminal region	Uncharacterized protein At3g61260 GN=At3g61260 OS=Arabidopsis thaliana (Mouse-ear cress) PE=1 SV=1	PREDICTED: uncharacterized protein LOC102593823 isoform X1 [Solanum tuberosum]
c65819_graph_c0	0	-2.90193	-2.8268
c95381_graph_c0	0	-1.29001	-1.04208	c95381_graph_c0	[S]	Function unknown	Biological Process: karyogamy (GO:0000741);; Biological Process: protein targeting to mitochondrion (GO:0006626);; Biological Process: embryo sac egg cell differentiation (GO:0009560);;	K09142|2.00527e-170|sly:101249013|putative methyltransferase C9orf114; K09142 hypothetical protein (A)	[S]	Function unknown	Putative RNA methyltransferase	--	PREDICTED: uncharacterized protein C9orf114 homolog [Nicotiana sylvestris]
c80650_graph_c0	0	-2.0707	-1.39528	c80650_graph_c0	--	--	--	--	--	--	Cotton fibre expressed protein;; Domain of unknown function (DUF4408)	--	PREDICTED: uncharacterized protein LOC105176754 [Sesamum indicum]
c62490_graph_c0	0	-1.10414	-1.03853	c62490_graph_c0	--	--	--	--	--	--	Tetratricopeptide repeat;; Tetratricopeptide repeat;; Tetratricopeptide repeat;; Tetratricopeptide repeat;; TPR repeat;; Tetratricopeptide repeat;; Tetratricopeptide repeat;; Tetratricopeptide repeat;; Tetratricopeptide repeat;; Tetratricopeptide repeat	protein SLOW GREEN 1, chloroplastic {ECO:0000303|PubMed:24420572} (Precursor) OS=Arabidopsis thaliana (Mouse-ear cress) PE=1 SV=1	PREDICTED: uncharacterized protein LOC101259237 [Solanum lycopersicum]
c80430_graph_c0	0	-2.5295	-1.4031	c80430_graph_c0	--	--	Molecular Function: serine-type endopeptidase activity (GO:0004252);; Biological Process: proteolysis (GO:0006508);; Molecular Function: identical protein binding (GO:0042802);; Biological Process: negative regulation of catalytic activity (GO:0043086);;	--	--	--	Subtilase family	Subtilisin-like protease SBT5.3 (Precursor) OS=Arabidopsis thaliana (Mouse-ear cress) PE=2 SV=1	PREDICTED: subtilisin-like protease SBT5.3 [Nicotiana sylvestris]
c74661_graph_c0	0	-2.6972	-2.12855
c83972_graph_c0	0	-1.48101	-1.19904	c83972_graph_c0	--	--	Cellular Component: chloroplast (GO:0009507);; Cellular Component: intracellular organelle part (GO:0044446);;	--	--	--	--	Protein TRIGALACTOSYLDIACYLGLYCEROL 4, chloroplastic GN=F17A9.11 OS=Arabidopsis thaliana (Mouse-ear cress) PE=1 SV=1	PREDICTED: protein TRIGALACTOSYLDIACYLGLYCEROL 4, chloroplastic [Vitis vinifera]
c94270_graph_c0	0	-4.32539	-2.53396	c94270_graph_c0	[Q]	Secondary metabolites biosynthesis, transport and catabolism	Molecular Function: copper ion binding (GO:0005507);; Molecular Function: primary amine oxidase activity (GO:0008131);; Biological Process: amine metabolic process (GO:0009308);; Molecular Function: quinone binding (GO:0048038);; Biological Process: oxidation-reduction process (GO:0055114);;	K00276|0|pop:POPTR_0001s07870g|hypothetical protein; K00276 primary-amine oxidase [EC:1.4.3.21] (A)	[Q]	Secondary metabolites biosynthesis, transport and catabolism	Copper amine oxidase, enzyme domain;; Copper amine oxidase, N3 domain;; Copper amine oxidase, N2 domain	Primary amine oxidase (Precursor) GN=At1g62810 OS=Arabidopsis thaliana (Mouse-ear cress) PE=2 SV=1	hypothetical protein POPTR_0001s07870g [Populus trichocarpa]
c86962_graph_c0	0	-1.93183	-1.60609	c86962_graph_c0	[OC]	--	Molecular Function: protein disulfide isomerase activity (GO:0003756);; Molecular Function: dolichyl-diphosphooligosaccharide-protein glycotransferase activity (GO:0004579);; Cellular Component: endoplasmic reticulum lumen (GO:0005788);; Biological Process: protein folding (GO:0006457);; Biological Process: glycerol ether metabolic process (GO:0006662);; Molecular Function: electron carrier activ…	K09580|0|sot:102592089|protein disulfide-isomerase-like; K09580 protein disulfide-isomerase A1 [EC:5.3.4.1] (A)	[O]	Posttranslational modification, protein turnover, chaperones	Thioredoxin;; Thioredoxin-like domain;; Thioredoxin-like domain;; Thioredoxin-like;; Thioredoxin;; Thioredoxin-like domain;; Thioredoxin-like;; AhpC/TSA family	Protein disulfide-isomerase (Precursor) GN=PDI OS=Datisca glomerata (Durango root) PE=2 SV=1	PREDICTED: protein disulfide-isomerase-like [Nicotiana sylvestris]
c88956_graph_c1	0	-1.77126	-1.14914	c88956_graph_c1	--	--	--	--	[P]	Inorganic ion transport and metabolism	Zn-finger in Ran binding protein and others;; WLM domain;; Protein of unknown function DUF45	--	PREDICTED: DNA-dependent metalloprotease WSS1-like [Nicotiana sylvestris]
c75013_graph_c0	0	-2.64246	-1.84878	c75013_graph_c0	--	--	Molecular Function: binding (GO:0005488);;	--	[K]	Transcription	GATA zinc finger	GATA transcription factor 12 GN=GATA12 OS=Arabidopsis thaliana (Mouse-ear cress) PE=2 SV=1	PREDICTED: GATA transcription factor 12-like [Nicotiana tomentosiformis]
c80673_graph_c0	0	-2.39023	-1.79894	c80673_graph_c0	[V]	Defense mechanisms	Molecular Function: transmembrane transporter activity (GO:0022857);; Biological Process: transmembrane transport (GO:0055085);;	--	[R]	General function prediction only	MatE;; Polysaccharide biosynthesis C-terminal domain	MATE efflux family protein FRD3 OS=Arabidopsis thaliana (Mouse-ear cress) PE=1 SV=1	PREDICTED: MATE efflux family protein FRD3 [Nicotiana tomentosiformis]
c94354_graph_c0	0	-1.11173	-1.40164	c94354_graph_c0	--	--	--	--	--	--	--	--	PREDICTED: uncharacterized protein LOC102588960 isoform X1 [Solanum tuberosum]
c93438_graph_c0	0	-2.12406	-2.05517	c93438_graph_c0	--	--	--	--	--	--	Plant protein of unknown function (DUF641)	--	PREDICTED: uncharacterized protein LOC101250471 [Solanum lycopersicum]
c77273_graph_c0	0	-2.75496	-1.67333	c77273_graph_c0	--	--	--	--	--	--	Protein of unknown function (DUF740)	UPF0503 protein At3g09070, chloroplastic (Precursor) GN=At3g09070 OS=Arabidopsis thaliana (Mouse-ear cress) PE=1 SV=1	PREDICTED: UPF0503 protein At3g09070, chloroplastic-like [Solanum tuberosum]
c68890_graph_c0	0	-3.38537	-1.32805	c68890_graph_c0	--	--	Molecular Function: protein serine/threonine kinase activity (GO:0004674);; Molecular Function: ATP binding (GO:0005524);; Biological Process: protein phosphorylation (GO:0006468);; Cellular Component: integral component of membrane (GO:0016021);;	--	--	--	Protein tyrosine kinase;; Protein kinase domain	Protein NSP-INTERACTING KINASE 2 (Precursor) GN=NIK2 OS=Arabidopsis thaliana (Mouse-ear cress) PE=1 SV=1	PREDICTED: protein NSP-INTERACTING KINASE 2-like [Sesamum indicum]
c78013_graph_c0	0	-1.17737	-1.15021	c78013_graph_c0	--	--	Biological Process: RNA splicing, via endonucleolytic cleavage and ligation (GO:0000394);; Molecular Function: DNA binding (GO:0003677);; Cellular Component: mitochondrion (GO:0005739);; Biological Process: DNA repair (GO:0006281);; Biological Process: regulation of transcription, DNA-templated (GO:0006355);; Biological Process: defense response (GO:0006952);; Biological Process: methionine biosy…	--	--	--	Whirly transcription factor	Single-stranded DNA-bindig protein WHY2, mitochondrial (Precursor) GN=WHY2 OS=Solanum tuberosum (Potato) PE=1 SV=1	PREDICTED: single-stranded DNA-bindig protein WHY2, mitochondrial [Sesamum indicum]
c95432_graph_c0	0	-1.17821	-1.09838	c95432_graph_c0	[G]	Carbohydrate transport and metabolism	Molecular Function: glucokinase activity (GO:0004340);; Molecular Function: ATP binding (GO:0005524);; Biological Process: glycolysis (GO:0006096);; Cellular Component: chloroplast outer membrane (GO:0009707);; Cellular Component: integral component of membrane (GO:0016021);; Biological Process: phosphorylation (GO:0016310);; Biological Process: glucose 6-phosphate metabolic process (GO:0051156);;	K00844|0|sot:102604144|hexokinase-1-like; K00844 hexokinase [EC:2.7.1.1] (A)	[G]	Carbohydrate transport and metabolism	Hexokinase;; Hexokinase	Hexokinase-1 GN=HXK1 OS=Nicotiana tabacum (Common tobacco) PE=1 SV=1	PREDICTED: hexokinase-2 [Nicotiana sylvestris]
c91118_graph_c0	0	-2.52369	-1.84586	c91118_graph_c0	--	--	Cellular Component: integral component of membrane (GO:0016021);; Biological Process: transmembrane transport (GO:0055085);;	K13947|0|sot:102591513|auxin efflux carrier component 1-like; K13947 auxin efflux carrier family (A)	--	--	Membrane transport protein	Probable auxin efflux carrier component 1c GN=P0479H10.14 OS=Oryza sativa subsp. japonica (Rice) PE=2 SV=1	PREDICTED: probable auxin efflux carrier component 1b isoform X1 [Sesamum indicum]
c73034_graph_c0	0	-2.0905	-1.9863	c73034_graph_c0	--	--	--	K11498|9.0452e-62|gmx:100812720|kinesin-related protein 11-like; K11498 centromeric protein E (A)	[Z]	Cytoskeleton	Zinc finger, C3HC4 type (RING finger)	--	PREDICTED: putative E3 ubiquitin-protein ligase RF298 isoform X1 [Nicotiana tomentosiformis]
c92790_graph_c0	0	-2.20995	-1.13293	c92790_graph_c0	[R]	General function prediction only	Molecular Function: catalytic activity (GO:0003824);; Biological Process: metabolic process (GO:0008152);;	--	--	--	non-haem dioxygenase in morphine synthesis N-terminal;; 2OG-Fe(II) oxygenase superfamily	Protein SRG1 GN=SRG1 OS=Arabidopsis thaliana (Mouse-ear cress) PE=2 SV=1	PREDICTED: uncharacterized protein LOC102595482 [Solanum tuberosum]
c78809_graph_c0	0	-2.45707	-1.44243	c78809_graph_c0	--	--	--	--	--	--	IQ calmodulin-binding motif	Protein IQ-DOMAIN 32 GN=IQD32 OS=Arabidopsis thaliana (Mouse-ear cress) PE=1 SV=3	PREDICTED: protein IQ-DOMAIN 32 isoform X2 [Nicotiana tomentosiformis]
c93397_graph_c0	0	-1.64118	-1.30153	c93397_graph_c0	[G]	Carbohydrate transport and metabolism	Molecular Function: beta-N-acetylhexosaminidase activity (GO:0004563);; Biological Process: carbohydrate metabolic process (GO:0005975);;	K12373|0|sly:101253853|beta-hexosaminidase 3; K12373 hexosaminidase [EC:3.2.1.52] (A)	[G]	Carbohydrate transport and metabolism	Glycosyl hydrolase family 20, catalytic domain;; Glycosyl hydrolase family 9;; beta-acetyl hexosaminidase like	Beta-hexosaminidase 3 (Precursor) GN=F5I14.13 OS=Arabidopsis thaliana (Mouse-ear cress) PE=1 SV=1	PREDICTED: beta-hexosaminidase 3 [Sesamum indicum]
c78294_graph_c0	0	-3.74227	-1.61064
c91684_graph_c0	0	-1.72893	-1.02823	c91684_graph_c0	[J]	Translation, ribosomal structure and biogenesis	Biological Process: embryo sac development (GO:0009553);;	K14832|0|sot:102578279|CCAAT/enhancer-binding protein zeta-like; K14832 ribosome biogenesis protein MAK21 (A)	[JK]	--	CBF/Mak21 family	--	PREDICTED: CCAAT/enhancer-binding protein zeta-like [Solanum tuberosum]
c91221_graph_c0	0	-1.27005	-1.01301	c91221_graph_c0	[PR]	--	Molecular Function: iron ion binding (GO:0005506);; Molecular Function: electron carrier activity (GO:0009055);; Molecular Function: oxidoreductase activity, acting on paired donors, with incorporation or reduction of molecular oxygen, NAD(P)H as one donor, and incorporation of two atoms of oxygen into one donor (GO:0016708);; Molecular Function: choline monooxygenase activity (GO:0019133);; Biol…	--	--	--	Rieske [2Fe-2S] domain;; Ring hydroxylating alpha subunit (catalytic domain);; Ring hydroxylating alpha subunit (catalytic domain)	Choline monooxygenase, chloroplastic (Precursor) GN=At4g29890 OS=Arabidopsis thaliana (Mouse-ear cress) PE=2 SV=2	choline monooxygenase, chloroplastic-like [Solanum tuberosum]
c55520_graph_c0	0	-2.73402	-1.92406	c55520_graph_c0	--	--	--	--	--	--	--	--	unnamed protein product [Coffea canephora]
c76138_graph_c0	0	-1.49166	-1.00304	c76138_graph_c0	--	--	--	--	--	--	Agenet domain;; Domain of unknown function (DUF4537)	--	PREDICTED: uncharacterized protein LOC104091847 [Nicotiana tomentosiformis]
c87146_graph_c0	0	-2.57198	-2.15288	c87146_graph_c0	--	--	Molecular Function: transferase activity (GO:0016740);;	K18134|4.23559e-109|sly:101264204|EGF domain-specific O-linked N-acetylglucosamine transferase-like; K18134 protein O-GlcNAc transferase [EC:2.4.1.255] (A)	[S]	Function unknown	--	--	PREDICTED: uncharacterized protein LOC104091554 [Nicotiana tomentosiformis]
c68137_graph_c0	0	-1.7255	-1.26898	c68137_graph_c0	[O]	Posttranslational modification, protein turnover, chaperones	Molecular Function: ATP binding (GO:0005524);; Molecular Function: microtubule-severing ATPase activity (GO:0008568);;	--	[O]	Posttranslational modification, protein turnover, chaperones	ATPase family associated with various cellular activities (AAA);; Holliday junction DNA helicase ruvB N-terminus;; AAA domain (Cdc48 subfamily);; AAA domain (dynein-related subfamily);; ATPase family associated with various cellular activities (AAA)	Katanin p60 ATPase-containing subunit A1 {ECO:0000255|HAMAP-Rule:MF_03023} GN=At1g80350 OS=Arabidopsis thaliana (Mouse-ear cress) PE=1 SV=1	PREDICTED: katanin p60 ATPase-containing subunit A-like 2 [Nicotiana sylvestris]
c79313_graph_c0	0	-4.2294	-3.50577	c79313_graph_c0	--	--	Molecular Function: aspartic-type endopeptidase activity (GO:0004190);; Biological Process: proteolysis (GO:0006508);;	--	[O]	Posttranslational modification, protein turnover, chaperones	Xylanase inhibitor N-terminal;; Xylanase inhibitor C-terminal;; Eukaryotic aspartyl protease	Protein ASPARTIC PROTEASE IN GUARD CELL 2 (Precursor) GN=ASPG2 OS=Arabidopsis thaliana (Mouse-ear cress) PE=2 SV=1	PREDICTED: protein ASPARTIC PROTEASE IN GUARD CELL 2-like [Solanum tuberosum]
c59348_graph_c0	0	-2.99097	-2.23144	c59348_graph_c0	--	--	Biological Process: regulation of photoperiodism, flowering (GO:2000028);;	K12124|6.83432e-31|fve:101308922|protein GIGANTEA-like; K12124 GIGANTEA (A)	--	--	--	Protein GIGANTEA GN=GI OS=Arabidopsis thaliana (Mouse-ear cress) PE=1 SV=2	gigantea 5 [Populus tremula]
c80023_graph_c0	0	-1.74499	-1.64425	c80023_graph_c0	--	--	Biological Process: response to stress (GO:0006950);; Biological Process: single-organism cellular process (GO:0044763);;	--	--	--	--	--	PREDICTED: uncharacterized protein LOC104101544 [Nicotiana tomentosiformis]
c92937_graph_c0	0	-1.27255	-1.43425	c92937_graph_c0	[J]	Translation, ribosomal structure and biogenesis	--	K00791|0|sly:101258827|tRNA dimethylallyltransferase 9; K00791 tRNA dimethylallyltransferase [EC:2.5.1.75] (A)	[J]	Translation, ribosomal structure and biogenesis	IPP transferase;; AAA domain;; Isopentenyl transferase;; lactate/malate dehydrogenase, NAD binding domain	tRNA dimethylallyltransferase 9 GN=IPT9 OS=Arabidopsis thaliana (Mouse-ear cress) PE=2 SV=1	PREDICTED: tRNA dimethylallyltransferase 9 [Nicotiana sylvestris]
c71242_graph_c0	0	-2.04183	-1.33011	c71242_graph_c0	[RTKL]	--	Molecular Function: ATP binding (GO:0005524);; Biological Process: protein phosphorylation (GO:0006468);; Molecular Function: RNA polymerase II carboxy-terminal domain kinase activity (GO:0008353);; Biological Process: cell division (GO:0051301);;	--	[D]	Cell cycle control, cell division, chromosome partitioning	Protein kinase domain;; Protein tyrosine kinase	Probable serine/threonine-protein kinase At1g54610 GN=At1g54610 OS=Arabidopsis thaliana (Mouse-ear cress) PE=1 SV=1	unnamed protein product [Vitis vinifera]
c83633_graph_c0	0	-1.68837	-2.39067	c83633_graph_c0	--	--	--	--	--	--	--	--	PREDICTED: uncharacterized protein LOC104116915 isoform X2 [Nicotiana tomentosiformis]
c89816_graph_c0	0	-1.45796	-1.44226	c89816_graph_c0	--	--	--	--	--	--	DUF761-associated sequence motif	Protein LONGIFOLIA 2 OS=Arabidopsis thaliana (Mouse-ear cress) PE=1 SV=1	PREDICTED: protein LONGIFOLIA 2-like [Nicotiana sylvestris]
c78573_graph_c0	0	-1.53941	-1.18967	c78573_graph_c0	[GEPR]	--	Cellular Component: integral component of membrane (GO:0016021);; Molecular Function: substrate-specific transmembrane transporter activity (GO:0022891);; Biological Process: transmembrane transport (GO:0055085);;	--	[R]	General function prediction only	Sugar (and other) transporter	Sugar carrier protein C GN=STC OS=Ricinus communis (Castor bean) PE=2 SV=1	PREDICTED: sugar transport protein 1-like [Cicer arietinum]
c93794_graph_c0	0	-1.05037	-1.05896	c93794_graph_c0	[RTKL]	--	--	--	--	--	Leucine Rich repeats (2 copies);; Leucine rich repeat;; Leucine Rich Repeat;; Protein kinase domain;; Protein tyrosine kinase	Probable leucine-rich repeat receptor-like protein kinase At5g49770 (Precursor) GN=At5g49770 OS=Arabidopsis thaliana (Mouse-ear cress) PE=2 SV=1	PREDICTED: probable leucine-rich repeat receptor-like protein kinase At5g49770 isoform X1 [Nicotiana sylvestris]
c80743_graph_c0	0	-1.04065	-1.05428	c80743_graph_c0	[H]	Coenzyme transport and metabolism	Molecular Function: phosphopantothenoylcysteine decarboxylase activity (GO:0004633);; Biological Process: coenzyme A biosynthetic process (GO:0015937);; Biological Process: hyperosmotic salinity response (GO:0042538);;	K01598|4.10271e-126|sly:101260558|phosphopantothenoylcysteine decarboxylase; K01598 phosphopantothenoylcysteine decarboxylase [EC:4.1.1.36] (A)	[PD]	--	Flavoprotein	Phosphopantothenoylcysteine decarboxylase GN=MBG14.2 OS=Arabidopsis thaliana (Mouse-ear cress) PE=1 SV=1	PREDICTED: probable phosphopantothenoylcysteine decarboxylase [Sesamum indicum]
c88344_graph_c0	0	-1.57572	-1.12696	c88344_graph_c0	[M]	Cell wall/membrane/envelope biogenesis	Cellular Component: mitochondrion (GO:0005739);; Biological Process: chloroplast organization (GO:0009658);; Biological Process: embryo development ending in seed dormancy (GO:0009793);; Cellular Component: chloroplast envelope (GO:0009941);; Biological Process: photosystem II assembly (GO:0010207);; Cellular Component: outer membrane (GO:0019867);;	K07277|0|sly:101264572|outer envelope protein 80, chloroplastic-like; K07277 outer membrane protein insertion porin family (A)	--	--	Surface antigen;; Surface antigen variable number repeat	Outer envelope protein 80, chloroplastic GN=OEP80 OS=Arabidopsis thaliana (Mouse-ear cress) PE=2 SV=1	PREDICTED: outer envelope protein 80, chloroplastic-like isoform X1 [Solanum lycopersicum]
c90046_graph_c0	0	-1.66268	-1.50547
c77284_graph_c0	0	-2.10946	-1.27305	c77284_graph_c0	[RTKL]	--	Biological Process: MAPK cascade (GO:0000165);; Molecular Function: MAP kinase activity (GO:0004707);; Molecular Function: ATP binding (GO:0005524);; Biological Process: protein phosphorylation (GO:0006468);;	K04371|0|sly:100736512|MPK9; mitogen-activated protein kinase 9; K04371 mitogen-activated protein kinase 1/3 [EC:2.7.11.24] (A)	[T]	Signal transduction mechanisms	Protein kinase domain;; Protein tyrosine kinase;; Lipopolysaccharide kinase (Kdo/WaaP) family	Mitogen-activated protein kinase homolog NTF3 GN=NTF3 OS=Nicotiana tabacum (Common tobacco) PE=1 SV=1	mitogen-activated protein kinase 9 [Solanum lycopersicum]
c88954_graph_c0	0	-1.53002	-1.07495	c88954_graph_c0	[S]	Function unknown	--	--	[S]	Function unknown	Uncharacterised ACR, COG2135	--	PREDICTED: embryonic stem cell-specific 5-hydroxymethylcytosine-binding protein isoform X2 [Nicotiana sylvestris]
c80823_graph_c0	0	-1.9096	-1.02737	c80823_graph_c0	--	--	Molecular Function: metal ion binding (GO:0046872);;	--	[S]	Function unknown	--	--	PREDICTED: armadillo repeat-containing protein 6 [Nicotiana sylvestris]
c55626_graph_c0	0	-1.21566	-1.29717	c55626_graph_c0	[F]	Nucleotide transport and metabolism	--	K01952|5.65552e-50|vvi:100246154|probable phosphoribosylformylglycinamidine synthase, chloroplastic/mitochondrial; K01952 phosphoribosylformylglycinamidine synthase [EC:6.3.5.3] (A)	[F]	Nucleotide transport and metabolism	CobB/CobQ-like glutamine amidotransferase domain	Probable phosphoribosylformylglycinamidine synthase, chloroplastic/mitochondrial (Precursor) GN=At1g74260 OS=Arabidopsis thaliana (Mouse-ear cress) PE=2 SV=3	PREDICTED: probable phosphoribosylformylglycinamidine synthase, chloroplastic/mitochondrial [Vitis vinifera]
c92245_graph_c0	0	-2.57876	-2.46068	c92245_graph_c0	--	--	Biological Process: amino acid transmembrane transport (GO:0003333);; Biological Process: regulation of meristem growth (GO:0010075);; Molecular Function: amino acid transmembrane transporter activity (GO:0015171);; Cellular Component: integral component of membrane (GO:0016021);;	--	[E]	Amino acid transport and metabolism	Transmembrane amino acid transporter protein	Lysine histidine transporter-like 8 GN=AATL1 OS=Arabidopsis thaliana (Mouse-ear cress) PE=1 SV=1	PREDICTED: lysine histidine transporter-like 8 [Nicotiana tomentosiformis]
c51874_graph_c0	0	-1.46478	-1.33119	c51874_graph_c0	--	--	Molecular Function: zinc ion binding (GO:0008270);; Cellular Component: integral component of membrane (GO:0016021);; Molecular Function: cellulose synthase (UDP-forming) activity (GO:0016760);; Biological Process: cellulose biosynthetic process (GO:0030244);;	K10999|3.59876e-58|vvi:100242715|probable cellulose synthase A catalytic subunit 5 [UDP-forming]; K10999 cellulose synthase A [EC:2.4.1.12] (A)	--	--	Cellulose synthase	Cellulose synthase A catalytic subunit 1 [UDP-forming] GN=F8B4.110 OS=Arabidopsis thaliana (Mouse-ear cress) PE=1 SV=1	PREDICTED: probable cellulose synthase A catalytic subunit 5 [UDP-forming] [Vitis vinifera]
c78206_graph_c0	0	-1.5184	-1.43341	c78206_graph_c0	--	--	--	--	--	--	--	--	PREDICTED: probable serine/threonine-protein kinase At1g01540 [Nicotiana sylvestris]
c91355_graph_c0	0	-3.54576	-2.60689	c91355_graph_c0	--	--	Molecular Function: serine-type carboxypeptidase activity (GO:0004185);; Biological Process: proteolysis (GO:0006508);;	K16297|0|cic:CICLE_v10031327mg|hypothetical protein; K16297 serine carboxypeptidase-like clade II [EC:3.4.16.-] (A)	[OE]	--	Serine carboxypeptidase	Serine carboxypeptidase-like 40 (Precursor) GN=SCPL40 OS=Arabidopsis thaliana (Mouse-ear cress) PE=2 SV=2	PREDICTED: serine carboxypeptidase-like 40 [Sesamum indicum]
c79970_graph_c0	0	-1.78836	-1.25929	c79970_graph_c0	--	--	--	--	[R]	General function prediction only	Pentatricopeptide repeat domain;; PPR repeat family;; PPR repeat;; PPR repeat;; Tetratricopeptide repeat;; Tetratricopeptide repeat	Pentatricopeptide repeat-containing protein At1g80270, mitochondrial (Precursor) GN=At1g80270 OS=Arabidopsis thaliana (Mouse-ear cress) PE=2 SV=1	PREDICTED: pentatricopeptide repeat-containing protein At1g80270, mitochondrial-like [Nicotiana sylvestris]
c82286_graph_c0	0	-1.55561	-1.45612	c82286_graph_c0	--	--	--	--	--	--	Glycosyl hydrolases family 17;; X8 domain	Glucan endo-1,3-beta-glucosidase 4 (Precursor) GN=At3g13560 OS=Arabidopsis thaliana (Mouse-ear cress) PE=1 SV=1	PREDICTED: glucan endo-1,3-beta-glucosidase 4 [Nicotiana tomentosiformis]
c83299_graph_c0	0	-2.222	-1.13687	c83299_graph_c0	--	--	--	--	[R]	General function prediction only	Putative serine esterase (DUF676);; Lipase (class 3)	--	PREDICTED: putative lipase YOR059C isoform X2 [Sesamum indicum]
c90521_graph_c0	0	-2.24491	-1.25642	c90521_graph_c0	--	--	Molecular Function: beta-1,4-mannosylglycoprotein 4-beta-N-acetylglucosaminyltransferase activity (GO:0003830);; Cellular Component: nucleus (GO:0005634);; Biological Process: regulation of transcription, DNA-templated (GO:0006355);; Biological Process: protein N-linked glycosylation (GO:0006487);; Biological Process: auxin-activated signaling pathway (GO:0009734);; Cellular Component: membrane (…	K00737|0|rcu:RCOM_1074580|acetylglucosaminyltransferase, putative; K00737 beta-1,4-mannosyl-glycoprotein beta-1,4-N-acetylglucosaminyltransferase [EC:2.4.1.144] (A)	--	--	Glycosyltransferase family 17	--	hypothetical protein JCGZ_17041 [Jatropha curcas]
c65678_graph_c0	0	-2.17731	-1.94211
c94031_graph_c0	0	-1.46238	-1.6023	c94031_graph_c0	--	--	Molecular Function: metal ion binding (GO:0046872);;	--	[O]	Posttranslational modification, protein turnover, chaperones	Ring finger domain;; RING-H2 zinc finger;; Zinc finger, C3HC4 type (RING finger);; Zinc finger, C3HC4 type (RING finger);; Anaphase-promoting complex subunit 11 RING-H2 finger	RING-H2 finger protein ATL80 GN=ATL80 OS=Arabidopsis thaliana (Mouse-ear cress) PE=2 SV=1	PREDICTED: RING-H2 finger protein ATL8-like [Solanum lycopersicum]
c94646_graph_c0	0	-2.06805	-1.79183	c94646_graph_c0	[RTKL]	--	Molecular Function: protein kinase activity (GO:0004672);; Biological Process: metabolic process (GO:0008152);; Biological Process: cellular process (GO:0009987);; Molecular Function: oxidoreductase activity (GO:0016491);;	--	--	--	Protein tyrosine kinase;; Protein kinase domain;; Leucine Rich repeats (2 copies);; Leucine rich repeat;; Leucine Rich Repeat;; Leucine rich repeat	Probable inactive leucine-rich repeat receptor-like protein kinase At3g03770 (Precursor) GN=At3g03770 OS=Arabidopsis thaliana (Mouse-ear cress) PE=2 SV=1	PREDICTED: probable inactive leucine-rich repeat receptor-like protein kinase At3g03770 [Sesamum indicum]
c93697_graph_c0	0	-2.71163	-1.86461	c93697_graph_c0	--	--	Molecular Function: protein serine/threonine kinase activity (GO:0004674);; Molecular Function: protein tyrosine kinase activity (GO:0004713);; Molecular Function: ATP binding (GO:0005524);; Biological Process: protein phosphorylation (GO:0006468);; Biological Process: transmembrane receptor protein tyrosine kinase signaling pathway (GO:0007169);; Cellular Component: integral component of membran…	--	--	--	Leucine Rich repeats (2 copies);; Leucine rich repeat;; Leucine Rich Repeat;; Protein tyrosine kinase;; Protein kinase domain;; Leucine Rich repeat;; Leucine rich repeat N-terminal domain	Leucine-rich repeat receptor-like protein kinase TDR (Precursor) GN=TDR OS=Arabidopsis thaliana (Mouse-ear cress) PE=1 SV=1	PREDICTED: leucine-rich repeat receptor-like protein kinase TDR [Nicotiana tomentosiformis]
c82390_graph_c0	0	-1.95604	-2.99069	c82390_graph_c0	[S]	Function unknown	--	--	--	--	Cupin;; Cupin domain	Germin-like protein subfamily 1 member 7 (Precursor) GN=At3g05950 OS=Arabidopsis thaliana (Mouse-ear cress) PE=2 SV=1	PREDICTED: germin-like protein subfamily 1 member 20 isoform X1 [Nicotiana sylvestris]
c89050_graph_c0	0	-1.1193	-1.18123	c89050_graph_c0	--	--	--	--	--	--	Domain of unknown function (DUF313)	B3 domain-containing protein At5g24050 GN=At5g24050 OS=Arabidopsis thaliana (Mouse-ear cress) PE=2 SV=1	hypothetical protein MIMGU_mgv1a021961mg, partial [Erythranthe guttata]
c73475_graph_c0	0	-1.58491	-2.29242	c73475_graph_c0	--	--	--	K16297|1.31637e-78|vvi:100264100|putative serine carboxypeptidase-like 23; K16297 serine carboxypeptidase-like clade II [EC:3.4.16.-] (A)	[OE]	--	Serine carboxypeptidase;; Serine carboxypeptidase	Serine carboxypeptidase-like 40 (Precursor) GN=SCPL40 OS=Arabidopsis thaliana (Mouse-ear cress) PE=2 SV=2	unnamed protein product [Vitis vinifera]
c77674_graph_c0	0	-1.59828	-1.1483	c77674_graph_c0	--	--	Cellular Component: endosome (GO:0005768);; Cellular Component: trans-Golgi network (GO:0005802);; Molecular Function: S-adenosylmethionine-dependent methyltransferase activity (GO:0008757);; Cellular Component: integral component of membrane (GO:0016021);; Biological Process: methylation (GO:0032259);; Biological Process: cell wall pectin metabolic process (GO:0052546);;	--	--	--	Putative S-adenosyl-L-methionine-dependent methyltransferase	Probable methyltransferase PMT13 GN=At4g00740 OS=Arabidopsis thaliana (Mouse-ear cress) PE=2 SV=1	PREDICTED: probable methyltransferase PMT13 [Nicotiana sylvestris]
c91719_graph_c0	0	-1.39821	-1.08382	c91719_graph_c0	--	--	--	--	--	--	Plant protein of unknown function (DUF946)	--	PREDICTED: uncharacterized protein LOC104092840 [Nicotiana tomentosiformis]
c92996_graph_c0	0	-1.21906	-1.13487	c92996_graph_c0	[K]	Transcription	Molecular Function: DNA binding (GO:0003677);; Molecular Function: DNA-directed RNA polymerase activity (GO:0003899);; Cellular Component: mitochondrion (GO:0005739);; Biological Process: transcription, DNA-templated (GO:0006351);; Cellular Component: chloroplast (GO:0009507);; Biological Process: embryo development ending in seed dormancy (GO:0009793);; Biological Process: pollen tube growth (GO…	K10908|0|sly:101248533|DNA-directed RNA polymerase 2B, chloroplastic/mitochondrial; K10908 DNA-directed RNA polymerase, mitochondrial [EC:2.7.7.6] (A)	[KL]	--	DNA-dependent RNA polymerase;; DNA-directed RNA polymerase N-terminal;; DNA-directed RNA polymerase N-terminal	DNA-directed RNA polymerase 2, chloroplastic/mitochondrial (Precursor) GN=RPOT2 OS=Nicotiana sylvestris (Wood tobacco) PE=2 SV=2	PREDICTED: DNA-directed RNA polymerase 2B, chloroplastic/mitochondrial [Nicotiana tomentosiformis]
c52021_graph_c0	0	-2.0992	-1.95449	c52021_graph_c0	--	--	--	--	--	--	--	--	PREDICTED: uncharacterized protein LOC104110064 [Nicotiana tomentosiformis]
c89774_graph_c0	0	-1.85829	-1.88964	c89774_graph_c0	--	--	--	--	[R]	General function prediction only	Leucine Rich repeats (2 copies);; Leucine rich repeat;; Leucine Rich Repeat;; Leucine Rich repeat;; Leucine rich repeat;; Leucine rich repeat N-terminal domain	LRR receptor-like serine/threonine-protein kinase FLS2 (Precursor) GN=FLS2 OS=Arabidopsis thaliana (Mouse-ear cress) PE=1 SV=1	PREDICTED: probable LRR receptor-like serine/threonine-protein kinase At4g36180 [Nicotiana sylvestris]
c83430_graph_c0	0	-1.99475	-1.75421	c83430_graph_c0	--	--	Molecular Function: protein binding (GO:0005515);;	--	--	--	Putative peptidoglycan binding domain	--	PREDICTED: uncharacterized protein LOC104234155 isoform X2 [Nicotiana sylvestris]
c80564_graph_c0	0	-3.54039	-1.70236
c77943_graph_c0	0	-2.69162	-2.60776	c77943_graph_c0	--	--	--	--	--	--	bHLH-MYC and R2R3-MYB transcription factors N-terminal;; bHLH-MYC and R2R3-MYB transcription factors N-terminal	--	PREDICTED: uncharacterized protein LOC105129119 isoform X2 [Populus euphratica]
c70539_graph_c0	0	-1.75292	-1.01052	c70539_graph_c0	--	--	Molecular Function: methyltransferase activity (GO:0008168);; Biological Process: methylation (GO:0032259);;	--	--	--	--	--	PREDICTED: uncharacterized protein LOC105166016 [Sesamum indicum]
c93228_graph_c0	0	-2.46985	-1.52751	c93228_graph_c0	[IQ]	--	Biological Process: metabolic process (GO:0008152);; Molecular Function: o-succinylbenzoate-CoA ligase activity (GO:0008756);;	--	[I]	Lipid transport and metabolism	AMP-binding enzyme;; AMP-binding enzyme C-terminal domain	Probable acyl-activating enzyme 5, peroxisomal GN=MQK4.9 OS=Arabidopsis thaliana (Mouse-ear cress) PE=2 SV=1	unnamed protein product [Coffea canephora]
c78937_graph_c0	0	-1.85198	-1.17702	c78937_graph_c0	--	--	Biological Process: protein peptidyl-prolyl isomerization (GO:0000413);; Molecular Function: peptidyl-prolyl cis-trans isomerase activity (GO:0003755);; Cellular Component: vacuole (GO:0005773);; Biological Process: protein folding (GO:0006457);;	K09569|3.09282e-76|vvi:100245185|peptidyl-prolyl cis-trans isomerase FKBP15-1; K09569 FK506-binding protein 2 [EC:5.2.1.8] (A)	[O]	Posttranslational modification, protein turnover, chaperones	FKBP-type peptidyl-prolyl cis-trans isomerase	Peptidyl-prolyl cis-trans isomerase FKBP15-1 (Precursor) GN=FKBP15-1 OS=Arabidopsis thaliana (Mouse-ear cress) PE=2 SV=2	PREDICTED: peptidyl-prolyl cis-trans isomerase FKBP15-1 [Vitis vinifera]
c59288_graph_c0	0	-2.5338	-1.20478	c59288_graph_c0	[G]	Carbohydrate transport and metabolism	Molecular Function: hydrolase activity, hydrolyzing O-glycosyl compounds (GO:0004553);; Cellular Component: cell wall (GO:0005618);; Biological Process: cellular glucan metabolic process (GO:0006073);; Molecular Function: xyloglucan:xyloglucosyl transferase activity (GO:0016762);; Cellular Component: apoplast (GO:0048046);;	K08235|3.02633e-112|pvu:PHAVU_001G179900g|hypothetical protein; K08235 xyloglucan:xyloglucosyl transferase [EC:2.4.1.207] (A)	--	--	Glycosyl hydrolases family 16	Probable xyloglucan endotransglucosylase/hydrolase protein 32 (Precursor) GN=XTH32 OS=Arabidopsis thaliana (Mouse-ear cress) PE=2 SV=1	hypothetical protein PHAVU_001G179900g [Phaseolus vulgaris]
c70776_graph_c0	0	-2.85682	-1.53929	c70776_graph_c0	--	--	Molecular Function: oxidoreductase activity (GO:0016491);; Biological Process: single-organism cellular process (GO:0044763);;	K12259|1.46393e-144|sly:101249640|probable polyamine oxidase 5; K12259 spermine oxidase [EC:1.5.3.16 1.5.3.-] (A)	[H]	Coenzyme transport and metabolism	Flavin containing amine oxidoreductase;; NAD(P)-binding Rossmann-like domain	Probable polyamine oxidase 5 GN=PAO5 OS=Arabidopsis thaliana (Mouse-ear cress) PE=2 SV=1	PREDICTED: probable polyamine oxidase 5 [Solanum lycopersicum]
c72594_graph_c0	0	-2.81226	-1.94656
c74932_graph_c0	0	-3.59995	-2.50571	c74932_graph_c0	--	--	--	--	--	--	Transcriptional repressor, ovate	Transcription repressor OFP13 GN=OFP13 OS=Arabidopsis thaliana (Mouse-ear cress) PE=2 SV=1	Ovate family protein 13, putative [Theobroma cacao]
c89768_graph_c0	0	-2.1687	-1.58944	c89768_graph_c0	--	--	--	--	--	--	--	--	PREDICTED: uncharacterized protein LOC102583273 [Solanum tuberosum]
c73747_graph_c0	0	-1.03728	-1.59332	c73747_graph_c0	--	--	--	--	--	--	--	--	PREDICTED: uncharacterized protein LOC104110192 [Nicotiana tomentosiformis]
c93945_graph_c0	0	-1.5435	-1.13233	c93945_graph_c0	--	--	--	--	--	--	--	--	PREDICTED: uncharacterized protein LOC104119223 [Nicotiana tomentosiformis]
c91097_graph_c0	0	-2.71932	-2.81531	c91097_graph_c0	[Q]	Secondary metabolites biosynthesis, transport and catabolism	Molecular Function: binding (GO:0005488);; Molecular Function: oxidoreductase activity (GO:0016491);;	--	[QI]	--	Cytochrome P450	Cytochrome P450 CYP72A219 OS=Panax ginseng (Korean ginseng) PE=2 SV=1	PREDICTED: cytochrome P450 CYP72A219-like [Nicotiana tomentosiformis]
c82604_graph_c0	0	-1.44824	-1.42355	c82604_graph_c0	[G]	Carbohydrate transport and metabolism	Biological Process: biosynthetic process (GO:0009058);; Molecular Function: strictosidine synthase activity (GO:0016844);;	--	[R]	General function prediction only	Strictosidine synthase;; SMP-30/Gluconolaconase/LRE-like region;; NHL repeat	Protein STRICTOSIDINE SYNTHASE-LIKE 3 {ECO:0000303|PubMed:10777701} (Precursor) OS=Arabidopsis thaliana (Mouse-ear cress) PE=2 SV=1	PREDICTED: protein STRICTOSIDINE SYNTHASE-LIKE 11 [Sesamum indicum]
c93061_graph_c0	0	-1.02987	-1.06869
c94704_graph_c0	0	-2.97876	-2.77084	c94704_graph_c0	[KAD]	--	--	K09422|4.85941e-56|sly:101250412|transcription factor MYB48-like; K09422 myb proto-oncogene protein, plant (A)	[K]	Transcription	Myb-like DNA-binding domain;; Myb-like DNA-binding domain	Myb-related protein MYBAS2 OS=Oryza sativa subsp. japonica (Rice) PE=2 SV=1	PREDICTED: transcription factor MYB48-like [Nicotiana sylvestris]
c86638_graph_c0	0	-1.84402	-1.26878	c86638_graph_c0	--	--	--	--	--	--	--	--	PREDICTED: uncharacterized protein LOC101264371 [Solanum lycopersicum]
c72611_graph_c0	0	-2.39905	-2.20593	c72611_graph_c0	--	--	Biological Process: cell cycle (GO:0007049);;	K14505|9.9118e-44|pop:POPTR_0002s12450g|POPTRDRAFT_849984; cyclin D3.1 family protein; K14505 cyclin D3, plant (A)	[D]	Cell cycle control, cell division, chromosome partitioning	Cyclin, N-terminal domain	Cyclin-D3-3 GN=CYCD3-3 OS=Arabidopsis thaliana (Mouse-ear cress) PE=2 SV=1	unnamed protein product [Coffea canephora]
c76029_graph_c0	0	-4.04835	-2.03862	c76029_graph_c0	[S]	Function unknown	--	--	[S]	Function unknown	VIT family	Vacuolar iron transporter homolog 4 GN=At3g43660 OS=Arabidopsis thaliana (Mouse-ear cress) PE=2 SV=1	PREDICTED: vacuolar iron transporter homolog 4-like [Nicotiana tomentosiformis]
c72996_graph_c0	0	-1.94865	-1.23633	c72996_graph_c0	--	--	--	--	--	--	--	--	PREDICTED: myosin-14, partial [Nicotiana sylvestris]
c89784_graph_c0	0	-1.74713	-1.33017	c89784_graph_c0	--	--	--	--	--	--	Helix-loop-helix DNA-binding domain	Transcription factor bHLH62 GN=F21O3.5 OS=Arabidopsis thaliana (Mouse-ear cress) PE=2 SV=1	PREDICTED: transcription factor bHLH78-like [Sesamum indicum]
c89521_graph_c0	0	-1.57094	-1.80179	c89521_graph_c0	--	--	--	--	--	--	Tetratricopeptide repeat;; TPR repeat;; Tetratricopeptide repeat;; DnaJ domain	--	PREDICTED: uncharacterized protein LOC104108746 [Nicotiana tomentosiformis]
c94851_graph_c0	0	-1.21723	-1.424	c94851_graph_c0	--	--	--	--	[S]	Function unknown	Armadillo/beta-catenin-like repeat;; HEAT repeats;; HEAT repeat;; HEAT-like repeat	U-box domain-containing protein 2 GN=PUB2 OS=Arabidopsis thaliana (Mouse-ear cress) PE=2 SV=1	PREDICTED: uncharacterized protein LOC101244277 isoform X1 [Solanum lycopersicum]
c72264_graph_c0	0	-1.54475	-1.37235	c72264_graph_c0	--	--	Molecular Function: DNA binding (GO:0003677);; Molecular Function: sequence-specific DNA binding transcription factor activity (GO:0003700);; Cellular Component: nucleus (GO:0005634);; Biological Process: regulation of transcription, DNA-templated (GO:0006355);; Biological Process: auxin-activated signaling pathway (GO:0009734);; Biological Process: vegetative phase change (GO:0010050);; Biologic…	--	--	--	--	Auxin response factor 4 GN=ARF4 OS=Arabidopsis thaliana (Mouse-ear cress) PE=1 SV=1	auxin response factor [Solanum nigrum]
c55589_graph_c0	0	-2.0211	-1.73755	c55589_graph_c0	--	--	--	K00975|8.25538e-10|mtr:MTR_5g097010|Glucose-1-phosphate adenylyltransferase; K00975 glucose-1-phosphate adenylyltransferase [EC:2.7.7.27] (A)	[M]	Cell wall/membrane/envelope biogenesis	--	Glucose-1-phosphate adenylyltransferase small subunit 2, chloroplastic (Precursor) GN=AGPP OS=Vicia faba (Broad bean) PE=2 SV=1	putative glucose-1-phosphate adenylyltransferase, partial [Pyrus pyrifolia var. culta]
c93260_graph_c0	0	-1.70577	-1.35486	c93260_graph_c0	[V]	Defense mechanisms	Molecular Function: ATP binding (GO:0005524);; Biological Process: ATP catabolic process (GO:0006200);; Cellular Component: membrane (GO:0016020);; Molecular Function: ATPase activity (GO:0016887);;	--	[Q]	Secondary metabolites biosynthesis, transport and catabolism	ABC-2 type transporter;; Plant PDR ABC transporter associated;; ABC transporter;; ABC-transporter extracellular N-terminal;; ABC transporter;; AAA domain	ABC transporter G family member 32 GN=F12C20.5 OS=Arabidopsis thaliana (Mouse-ear cress) PE=1 SV=1	PREDICTED: ABC transporter G family member 32-like [Nicotiana tomentosiformis]
c92698_graph_c0	0	-1.10581	-1.91419	c92698_graph_c0	[RTKL]	--	Biological Process: MAPK cascade (GO:0000165);; Molecular Function: nucleotide binding (GO:0000166);; Molecular Function: protein serine/threonine kinase activity (GO:0004674);; Biological Process: protein phosphorylation (GO:0006468);; Cellular Component: membrane (GO:0016020);;	--	--	--	Protein kinase domain;; Protein tyrosine kinase;; Leucine rich repeat;; Leucine Rich Repeat;; Leucine Rich repeats (2 copies);; Leucine rich repeat N-terminal domain	Probable receptor protein kinase TMK1 (Precursor) GN=TMK1 OS=Arabidopsis thaliana (Mouse-ear cress) PE=1 SV=1	PREDICTED: probable receptor protein kinase TMK1 [Nicotiana tomentosiformis]
c87162_graph_c0	0	-2.46023	-1.37401	c87162_graph_c0	--	--	Biological Process: signal transduction (GO:0007165);; Biological Process: regulation of cellular metabolic process (GO:0031323);; Biological Process: regulation of defense response (GO:0031347);; Biological Process: innate immune response (GO:0045087);; Biological Process: response to other organism (GO:0051707);; Biological Process: organic substance metabolic process (GO:0071704);;	--	--	--	Plant protein of unknown function (DUF868)	--	PREDICTED: uncharacterized protein LOC104089853 [Nicotiana tomentosiformis]
c72723_graph_c0	0	-1.52069	-1.29371	c72723_graph_c0	--	--	Molecular Function: voltage-gated potassium channel activity (GO:0005249);; Biological Process: potassium ion transport (GO:0006813);; Cellular Component: voltage-gated potassium channel complex (GO:0008076);; Biological Process: protein homooligomerization (GO:0051260);;	--	[R]	General function prediction only	BTB/POZ domain	BTB/POZ domain-containing protein At5g41330 GN=At5g41330 OS=Arabidopsis thaliana (Mouse-ear cress) PE=2 SV=1	unnamed protein product [Coffea canephora]
c81673_graph_c0	0	-2.65765	-1.8486	c81673_graph_c0	[RTKL]	--	Biological Process: polysaccharide biosynthetic process (GO:0000271);; Molecular Function: protein serine/threonine kinase activity (GO:0004674);; Molecular Function: ATP binding (GO:0005524);; Biological Process: protein phosphorylation (GO:0006468);; Biological Process: microtubule nucleation (GO:0007020);; Biological Process: transmembrane receptor protein tyrosine kinase signaling pathway (GO…	--	--	--	Protein kinase domain;; Protein tyrosine kinase	Receptor-like protein kinase HSL1 (Precursor) GN=HSL1 OS=Arabidopsis thaliana (Mouse-ear cress) PE=2 SV=1	PREDICTED: receptor-like protein kinase HSL1 [Nicotiana sylvestris]
c65481_graph_c0	0	-1.7057	-1.92005	c65481_graph_c0	--	--	Molecular Function: kinase activity (GO:0016301);;	--	--	--	Salt stress response/antifungal	Cysteine-rich receptor-like protein kinase 25 (Precursor) GN=CRK25 OS=Arabidopsis thaliana (Mouse-ear cress) PE=3 SV=1	putative receptor-like serine-threonine protein kinase [Solanum tuberosum]
c93445_graph_c0	0	-1.65262	-1.02086	c93445_graph_c0	[E]	Amino acid transport and metabolism	--	K14270|0|sly:101257494|probable aminotransferase ACS10; K14270 aminotransferase (A)	[T]	Signal transduction mechanisms	Aminotransferase class I and II	Probable aminotransferase ACS10 GN=ACS10 OS=Arabidopsis thaliana (Mouse-ear cress) PE=1 SV=1	PREDICTED: probable aminotransferase ACS10 isoform X2 [Solanum lycopersicum]
c84469_graph_c0	0	-4.87281	-4.82682	c84469_graph_c0	--	--	Molecular Function: carboxylic ester hydrolase activity (GO:0004091);; Cellular Component: extracellular region (GO:0005576);; Biological Process: lipid metabolic process (GO:0006629);;	--	--	--	GDSL-like Lipase/Acylhydrolase	GDSL esterase/lipase At5g33370 (Precursor) GN=At5g33370 OS=Arabidopsis thaliana (Mouse-ear cress) PE=2 SV=1	PREDICTED: GDSL esterase/lipase LTL1-like [Nicotiana tomentosiformis]
c32935_graph_c0	0	-2.77259	-1.69108	c32935_graph_c0	--	--	--	--	--	--	--	--	PREDICTED: uncharacterized protein LOC102597526 [Solanum tuberosum]
c84738_graph_c0	0	-1.89567	-2.04484	c84738_graph_c0	[S]	Function unknown	Cellular Component: chloroplast envelope (GO:0009941);;	--	--	--	Protein of unknown function (DUF819);; Protein of unknown function (DUF819)	--	PREDICTED: uncharacterized protein LOC104230325, partial [Nicotiana sylvestris]
c82969_graph_c0	0	-2.49477	-2.25975	c82969_graph_c0	--	--	--	--	[K]	Transcription	GATA zinc finger	GATA transcription factor 9 GN=GATA9 OS=Arabidopsis thaliana (Mouse-ear cress) PE=2 SV=1	PREDICTED: GATA transcription factor 12-like [Nicotiana tomentosiformis]
c76341_graph_c0	0	-2.30959	-1.45149	c76341_graph_c0	--	--	--	--	--	--	--	--	PREDICTED: protein TIME FOR COFFEE isoform X2 [Nicotiana sylvestris]
c91227_graph_c0	0	-1.89382	-1.58808	c91227_graph_c0	--	--	--	--	[T]	Signal transduction mechanisms	Protein tyrosine kinase;; Protein kinase domain	Receptor-like serine/threonine-protein kinase ALE2 (Precursor) GN=ALE2 OS=Arabidopsis thaliana (Mouse-ear cress) PE=1 SV=1	PREDICTED: receptor-like serine/threonine-protein kinase ALE2 [Nicotiana sylvestris]
c74944_graph_c0	0	-1.50794	-1.12775	c74944_graph_c0	--	--	Biological Process: response to fungus (GO:0009620);;	--	--	--	GDSL/SGNH-like Acyl-Esterase family found in Pmr5 and Cas1p;; PMR5 N terminal Domain	Protein PMR5 GN=MZN1.6 OS=Arabidopsis thaliana (Mouse-ear cress) PE=2 SV=1	PREDICTED: protein PMR5-like [Sesamum indicum]
c93733_graph_c1	0	-2.25214	-1.56073	c93733_graph_c1	--	--	Cellular Component: ubiquitin ligase complex (GO:0000151);; Molecular Function: ubiquitin-protein ligase activity (GO:0004842);; Biological Process: protein ubiquitination (GO:0016567);;	--	--	--	U-box domain;; Armadillo/beta-catenin-like repeat;; Zinc-finger of the MIZ type in Nse subunit	U-box domain-containing protein 30 GN=PUB30 OS=Arabidopsis thaliana (Mouse-ear cress) PE=2 SV=1	PREDICTED: U-box domain-containing protein 30 [Vitis vinifera]
c69027_graph_c0	0	-1.36046	-1.53324	c69027_graph_c0	--	--	Biological Process: transport (GO:0006810);; Cellular Component: membrane (GO:0016020);;	K15382|1.99477e-89|cit:102609435|bidirectional sugar transporter SWEET17-like; K15382 solute carrier family 50 (sugar transporter) (A)	[R]	General function prediction only	Sugar efflux transporter for intercellular exchange;; Uncharacterised protein family (UPF0041)	Bidirectional sugar transporter SWEET17 OS=Arabidopsis thaliana (Mouse-ear cress) PE=2 SV=2	hypothetical protein CISIN_1g026722mg [Citrus sinensis]
c70121_graph_c0	0	-1.1089	-1.42312	c70121_graph_c0	--	--	Biological Process: carbohydrate transport (GO:0008643);; Cellular Component: plastid (GO:0009536);; Molecular Function: carbohydrate transmembrane transporter activity (GO:0015144);; Biological Process: organophosphate ester transport (GO:0015748);; Cellular Component: membrane (GO:0016020);; Biological Process: carbohydrate derivative transport (GO:1901264);;	K15283|4.3322e-161|sly:101259783|xylulose 5-phosphate/phosphate translocator, chloroplastic; K15283 solute carrier family 35, member E1 (A)	[GE]	--	Triose-phosphate Transporter family;; EamA-like transporter family	Xylulose 5-phosphate/phosphate translocator, chloroplastic (Precursor) GN=K10A8.110 OS=Arabidopsis thaliana (Mouse-ear cress) PE=2 SV=1	PREDICTED: xylulose 5-phosphate/phosphate translocator, chloroplastic [Solanum lycopersicum]
c78716_graph_c0	0	-1.48299	-1.1611	c78716_graph_c0	--	--	--	--	--	--	Regulator of chromosome condensation (RCC1) repeat;; Regulator of chromosome condensation (RCC1) repeat	Ultraviolet-B receptor UVR8 GN=UVR8 OS=Arabidopsis thaliana (Mouse-ear cress) PE=1 SV=1	PREDICTED: uncharacterized protein LOC104108984 [Nicotiana tomentosiformis]
c86949_graph_c2	0	-2.86337	-1.053	c86949_graph_c2	[R]	General function prediction only	Molecular Function: iron ion binding (GO:0005506);; Molecular Function: oxidoreductase activity, acting on paired donors, with incorporation or reduction of molecular oxygen, 2-oxoglutarate as one donor, and incorporation of one atom each of oxygen into both donors (GO:0016706);; Biological Process: oxidation-reduction process (GO:0055114);;	K05282|0|sly:543553|20ox-1; gibberellin 20-oxidase-1; K05282 gibberellin 20-oxidase [EC:1.14.11.12] (A)	[QR]	--	2OG-Fe(II) oxygenase superfamily;; non-haem dioxygenase in morphine synthesis N-terminal;; B-box zinc finger	Gibberellin 20 oxidase 1 GN=At4g25420 OS=Arabidopsis thaliana (Mouse-ear cress) PE=2 SV=2	gibberellin 20-oxidase 3 [Ipomoea nil]
c94719_graph_c0	0	-1.13236	-1.11425	c94719_graph_c0	--	--	Biological Process: embryo development ending in seed dormancy (GO:0009793);;	--	[R]	General function prediction only	PPR repeat family;; PPR repeat;; PPR repeat;; Pentatricopeptide repeat domain;; Tetratricopeptide repeat;; Anaphase-promoting complex, cyclosome, subunit 3;; Replication factor C C-terminal domain;; Protein of unknown function (DUF1651);; PPR repeat;; Pentatricopeptide repeat domain	Pentatricopeptide repeat-containing protein At4g20090 GN=EMB1025 OS=Arabidopsis thaliana (Mouse-ear cress) PE=3 SV=1	unnamed protein product [Coffea canephora]
c82222_graph_c0	0	-1.58769	-1.32652	c82222_graph_c0	--	--	--	--	[L]	Replication, recombination and repair	CRS1 / YhbY (CRM) domain	Uncharacterized CRM domain-containing protein At3g25440, chloroplastic (Precursor) GN=At3g25440 OS=Arabidopsis thaliana (Mouse-ear cress) PE=2 SV=1	unnamed protein product [Coffea canephora]
c81377_graph_c0	0	-1.80372	-1.41713	c81377_graph_c0	--	--	Cellular Component: endosome (GO:0005768);; Cellular Component: Golgi apparatus (GO:0005794);; Cellular Component: trans-Golgi network (GO:0005802);; Molecular Function: S-adenosylmethionine-dependent methyltransferase activity (GO:0008757);; Cellular Component: integral component of membrane (GO:0016021);; Biological Process: methylation (GO:0032259);; Biological Process: cell wall pectin metabo…	--	--	--	Putative S-adenosyl-L-methionine-dependent methyltransferase;; Methyltransferase domain	Probable methyltransferase PMT13 GN=At4g00740 OS=Arabidopsis thaliana (Mouse-ear cress) PE=2 SV=1	PREDICTED: probable methyltransferase PMT13 [Nicotiana tomentosiformis]
c85689_graph_c0	0	-1.63645	-1.25873	c85689_graph_c0	--	--	Biological Process: regulation of transcription, DNA-templated (GO:0006355);;	--	--	--	--	Protein SHORT-ROOT 1 OS=Oryza sativa subsp. japonica (Rice) PE=1 SV=2	putative SHORT-ROOT protein [Ipomoea nil]
c80099_graph_c1	0	-1.13089	-1.20763	c80099_graph_c1	--	--	--	--	--	--	--	--	PREDICTED: protein IQ-DOMAIN 1 [Nicotiana tomentosiformis]
c74495_graph_c0	0	-2.5771	-2.05859	c74495_graph_c0	--	--	--	--	--	--	--	Snakin-1 (Precursor) GN=SN1 OS=Solanum tuberosum (Potato) PE=1 SV=1	PREDICTED: peamaclein [Solanum lycopersicum]
c76221_graph_c0	0	-2.27491	-2.08255	c76221_graph_c0	--	--	--	--	--	--	--	--	PREDICTED: uncharacterized protein LOC104086354 [Nicotiana tomentosiformis]
c69361_graph_c0	0	-3.14624	-1.98514	c69361_graph_c0	--	--	--	--	--	--	Domain of unknown function (DUF4228)	--	PREDICTED: uncharacterized protein LOC105156586 [Sesamum indicum]
c87288_graph_c0	0	-2.03613	-1.80496	c87288_graph_c0	--	--	Molecular Function: signal transducer activity (GO:0004871);; Biological Process: signal transduction (GO:0007165);; Biological Process: response to light stimulus (GO:0009416);; Biological Process: pollen tube growth (GO:0009860);;	--	--	--	NPH3 family;; BTB/POZ domain	BTB/POZ domain-containing protein At1g03010 GN=At1g03010 OS=Arabidopsis thaliana (Mouse-ear cress) PE=2 SV=1	PREDICTED: BTB/POZ domain-containing protein At1g03010-like isoform X1 [Nicotiana sylvestris]
c91603_graph_c0	0	-2.05441	-1.14864	c91603_graph_c0	--	--	Molecular Function: DNA binding (GO:0003677);; Molecular Function: sequence-specific DNA binding transcription factor activity (GO:0003700);; Cellular Component: nucleus (GO:0005634);; Biological Process: regulation of transcription, DNA-templated (GO:0006355);; Biological Process: pattern specification process (GO:0007389);; Biological Process: auxin-activated signaling pathway (GO:0009734);; Bi…	--	--	--	Auxin response factor;; B3 DNA binding domain	Auxin response factor 18 OS=Oryza sativa subsp. japonica (Rice) PE=2 SV=1	auxin response factor ARF16 [Ipomoea nil]
c84304_graph_c0	0	-1.89909	-1.5891	c84304_graph_c0	--	--	Cellular Component: extracellular region (GO:0005576);; Cellular Component: cell wall (GO:0005618);; Biological Process: unidimensional cell growth (GO:0009826);; Biological Process: plant-type cell wall loosening (GO:0009828);; Biological Process: plant-type cell wall modification involved in multidimensional cell growth (GO:0009831);; Cellular Component: membrane (GO:0016020);;	--	--	--	Pollen allergen;; Rare lipoprotein A (RlpA)-like double-psi beta-barrel	Expansin-A1 (Precursor) GN=OSJNBa0065B15.2 OS=Oryza sativa subsp. japonica (Rice) PE=2 SV=2	PREDICTED: expansin-A11 [Vitis vinifera]
c71221_graph_c0	0	-2.1757	-2.11656
c80980_graph_c0	0	-1.39775	-2.88261	c80980_graph_c0	--	--	--	--	--	--	--	--	PREDICTED: transcription factor bHLH61-like [Solanum tuberosum]
c79928_graph_c0	0	-1.70388	-1.94151	c79928_graph_c0	--	--	Molecular Function: triglyceride lipase activity (GO:0004806);; Biological Process: water transport (GO:0006833);; Molecular Function: phosphatidylcholine 1-acylhydrolase activity (GO:0008970);; Cellular Component: chloroplast (GO:0009507);; Biological Process: UV protection (GO:0009650);; Biological Process: response to salt stress (GO:0009651);; Biological Process: response to fructose (GO:0009…	--	[I]	Lipid transport and metabolism	Lipase (class 3)	Phospholipase A1-IIdelta GN=At2g42690 OS=Arabidopsis thaliana (Mouse-ear cress) PE=1 SV=1	PREDICTED: phospholipase A1-IIdelta [Nicotiana tomentosiformis]
c94974_graph_c0	0	-1.27581	-1.04335	c94974_graph_c0	--	--	Molecular Function: hydrolase activity, hydrolyzing O-glycosyl compounds (GO:0004553);; Biological Process: xylan catabolic process (GO:0045493);;	--	--	--	Glycosyl hydrolase family 10;; Carbohydrate binding domain	--	PREDICTED: uncharacterized protein LOC104117880 [Nicotiana tomentosiformis]
c82582_graph_c0	0	-1.97476	-1.39245	c82582_graph_c0	--	--	--	--	--	--	WW domain	--	PREDICTED: uncharacterized protein LOC104107423 [Nicotiana tomentosiformis]
c73948_graph_c0	0	-2.4465	-1.53323	c73948_graph_c0	[P]	Inorganic ion transport and metabolism	Molecular Function: inorganic phosphate transmembrane transporter activity (GO:0005315);; Biological Process: phosphate ion transport (GO:0006817);; Biological Process: membrane fusion (GO:0006944);; Biological Process: microsporogenesis (GO:0009556);; Molecular Function: low affinity phosphate transmembrane transporter activity (GO:0009673);; Cellular Component: chloroplast envelope (GO:0009941)…	K14640|7.48034e-46|cam:101490862|inorganic phosphate transporter 2-1, chloroplastic-like; K14640 solute carrier family 20 (sodium-dependent phosphate transporter) (A)	[P]	Inorganic ion transport and metabolism	Phosphate transporter family	Inorganic phosphate transporter 2-1, chloroplastic (Precursor) GN=MFE16.10 OS=Arabidopsis thaliana (Mouse-ear cress) PE=1 SV=1	unknown [Glycine max]
c50232_graph_c0	0	-1.13455	-2.71041	c50232_graph_c0	--	--	--	--	--	--	--	Probable LRR receptor-like serine/threonine-protein kinase At1g07650 (Precursor) GN=At1g07650 OS=Arabidopsis thaliana (Mouse-ear cress) PE=1 SV=1	PREDICTED: probable leucine-rich repeat receptor-like serine/threonine-protein kinase At3g14840 [Sesamum indicum]
c88476_graph_c0	0	-1.28104	-1.0069	c88476_graph_c0	--	--	--	--	--	--	GDSL-like Lipase/Acylhydrolase	GDSL esterase/lipase At5g14450 (Precursor) GN=At5g14450 OS=Arabidopsis thaliana (Mouse-ear cress) PE=2 SV=1	hypothetical protein CISIN_1g017691mg [Citrus sinensis]
c80836_graph_c0	0	-1.4039	-1.00257	c80836_graph_c0	--	--	--	--	--	--	--	Protein trichome birefringence GN=TBR OS=Arabidopsis thaliana (Mouse-ear cress) PE=1 SV=1	PREDICTED: protein trichome birefringence-like [Nicotiana sylvestris]
c73121_graph_c0	0	-1.80574	-1.32718	c73121_graph_c0	--	--	--	--	--	--	Leucine Rich repeats (2 copies);; Leucine Rich Repeat;; Leucine rich repeat;; Leucine Rich repeat;; Leucine rich repeat	Probable LRR receptor-like serine/threonine-protein kinase At4g08850 (Precursor) GN=At4g08850 OS=Arabidopsis thaliana (Mouse-ear cress) PE=2 SV=3	Leucine-rich repeat receptor-like protein kinase family protein, putative [Theobroma cacao]
c91220_graph_c0	0	-1.07658	-1.5406	c91220_graph_c0	--	--	--	--	--	--	--	Protein NLP5 GN=NLP5 OS=Arabidopsis thaliana (Mouse-ear cress) PE=2 SV=1	PREDICTED: protein NLP5-like [Nicotiana tomentosiformis]
c76716_graph_c1	0	-1.17812	-1.26129	c76716_graph_c1	--	--	Cellular Component: membrane (GO:0016020);; Cellular Component: cytoplasmic membrane-bounded vesicle (GO:0016023);; Molecular Function: kinase activity (GO:0016301);;	--	--	--	--	G-type lectin S-receptor-like serine/threonine-protein kinase At4g11900 (Precursor) GN=At4g11900 OS=Arabidopsis thaliana (Mouse-ear cress) PE=2 SV=1	PREDICTED: G-type lectin S-receptor-like serine/threonine-protein kinase At1g11410 [Nicotiana sylvestris]
c60261_graph_c0	0	-1.20754	-1.22556	c60261_graph_c0	[T]	Signal transduction mechanisms	Molecular Function: phosphorelay sensor kinase activity (GO:0000155);; Biological Process: phosphorelay signal transduction system (GO:0000160);; Molecular Function: ATP binding (GO:0005524);; Biological Process: regulation of transcription, DNA-templated (GO:0006355);; Biological Process: detection of visible light (GO:0009584);; Biological Process: red, far-red light phototransduction (GO:00095…	K12121|5.02258e-90|sot:102577925|phytochrome B; K12121 phytochrome B (A)	--	--	PAS fold;; PAS fold;; PAS domain	Phytochrome B GN=PHYB OS=Nicotiana tabacum (Common tobacco) PE=2 SV=2	phytochrome B, partial [Nicotiana tabacum]
c60994_graph_c0	0	-3.17174	-1.7003	c60994_graph_c0	[IQR]	--	Biological Process: metabolic process (GO:0008152);;	K08081|3.34711e-37|sot:102590679|tropinone reductase homolog; K08081 Tropinone reductase 1 [EC:1.1.1.206] (A)	[R]	General function prediction only	Enoyl-(Acyl carrier protein) reductase;; short chain dehydrogenase	Tropinone reductase homolog OS=Datura stramonium (Jimsonweed) PE=2 SV=1	PREDICTED: tropinone reductase homolog [Nicotiana tomentosiformis]
c81626_graph_c0	0	-1.95994	-2.47094	c81626_graph_c0	--	--	--	--	[T]	Signal transduction mechanisms	BAG domain	BAG family molecular chaperone regulator 3 GN=BAG3 OS=Arabidopsis thaliana (Mouse-ear cress) PE=1 SV=1	PREDICTED: BAG family molecular chaperone regulator 3-like [Solanum lycopersicum]
c75758_graph_c0	0	-1.45102	-1.12204	c75758_graph_c0	--	--	--	K09422|2.17058e-09|mtr:MTR_2g034790|R2R3-MYB transcription factor; K09422 myb proto-oncogene protein, plant (A)	[K]	Transcription	--	Myb-related protein P GN=P OS=Zea mays (Maize) PE=2 SV=1	R2R3-MYB transcription factor [Medicago truncatula]
c58144_graph_c0	0	-2.22121	-1.91057
c80636_graph_c0	0	-2.25598	-3.02457	c80636_graph_c0	--	--	--	--	--	--	Protein of unknown function, DUF538	Uncharacterized protein At5g01610 GN=At5g01610 OS=Arabidopsis thaliana (Mouse-ear cress) PE=1 SV=1	PREDICTED: uncharacterized protein At5g01610-like [Sesamum indicum]
c87795_graph_c0	0	-2.18766	-1.30376	c87795_graph_c0	--	--	Biological Process: metabolic process (GO:0008152);; Molecular Function: anthocyanidin 3-O-glucosyltransferase activity (GO:0047213);;	K13496|0|sot:102590243|UDP-glycosyltransferase 73C6-like; K13496 UDP-glucosyl transferase 73C [EC:2.4.1.-] (A)	[GC]	--	UDP-glucoronosyl and UDP-glucosyl transferase	UDP-glycosyltransferase 73C5 GN=F13K3.20 OS=Arabidopsis thaliana (Mouse-ear cress) PE=2 SV=1	PREDICTED: UDP-glycosyltransferase 73C3-like [Nicotiana sylvestris]
c80797_graph_c0	0	-2.45017	-1.95687	c80797_graph_c0	--	--	--	--	--	--	Protein of unknown function, DUF617	Protein MIZU-KUSSEI 1 GN=MIZ1 OS=Arabidopsis thaliana (Mouse-ear cress) PE=1 SV=1	PREDICTED: protein MIZU-KUSSEI 1 [Nicotiana tomentosiformis]
c60041_graph_c0	0	-1.40261	-1.31258	c60041_graph_c0	--	--	Molecular Function: protein kinase activity (GO:0004672);; Molecular Function: ATP binding (GO:0005524);; Cellular Component: plasma membrane (GO:0005886);; Biological Process: protein phosphorylation (GO:0006468);;	--	[T]	Signal transduction mechanisms	--	Probable receptor-like protein kinase At1g49730 (Precursor) GN=At1g49730 OS=Arabidopsis thaliana (Mouse-ear cress) PE=2 SV=1	PREDICTED: probable receptor-like protein kinase At1g49730-like isoform X2 [Solanum tuberosum]
c90184_graph_c1	0	-1.86265	-1.7317	c90184_graph_c1	--	--	Molecular Function: catalytic activity (GO:0003824);;	K18195|0|sot:102592094|rhamnogalacturonate lyase B-like; K18195 rhamnogalacturonan endolyase [EC:4.2.2.23] (A)	--	--	Polysaccharide lyase family 4, domain III;; Polysaccharide lyase family 4, domain II;; Rhamnogalacturonate lyase family	--	PREDICTED: probable rhamnogalacturonate lyase B [Nicotiana sylvestris]
c85527_graph_c0	0	-2.16365	-1.38009	c85527_graph_c0	--	--	--	--	--	--	Auxin canalisation;; Plant pleckstrin homology-like region	--	PREDICTED: uncharacterized protein LOC102588858 [Solanum tuberosum]
c87296_graph_c0	0	-2.97673	-1.08178	c87296_graph_c0	--	--	Molecular Function: glucuronosyl-N-acetylglucosaminyl-proteoglycan 4-alpha-N-acetylglucosaminyltransferase activity (GO:0050508);;	--	[GMW]	--	Exostosin family	Probable glycosyltransferase At5g03795 GN=At5g03795 OS=Arabidopsis thaliana (Mouse-ear cress) PE=3 SV=2	PREDICTED: probable glycosyltransferase At5g03795 isoform X2 [Nicotiana tomentosiformis]
c52894_graph_c1	0	-1.45774	-1.63683	c52894_graph_c1	[T]	Signal transduction mechanisms	Molecular Function: phosphorelay sensor kinase activity (GO:0000155);; Molecular Function: phosphorelay response regulator activity (GO:0000156);; Biological Process: phosphorelay signal transduction system (GO:0000160);; Molecular Function: osmosensor activity (GO:0005034);; Molecular Function: ATP binding (GO:0005524);; Biological Process: regulation of transcription, DNA-templated (GO:0006355)…	K14489|6.83565e-55|rcu:RCOM_0483770|histidine kinase 1, 2, 3 plant, putative (EC:2.7.13.3); K14489 arabidopsis histidine kinase 2/3/4 (cytokinin receptor) [EC:2.7.13.3] (A)	[T]	Signal transduction mechanisms	--	Histidine kinase 2 GN=AHK2 OS=Arabidopsis thaliana (Mouse-ear cress) PE=1 SV=1	cytokinin histidine-kinase receptor 1 [Vitis vinifera]
c87252_graph_c0	0	-1.06797	-1.0088	c87252_graph_c0	[R]	General function prediction only	Biological Process: GPI anchor metabolic process (GO:0006505);; Biological Process: intracellular protein transport (GO:0006886);; Cellular Component: chloroplast envelope (GO:0009941);; Molecular Function: hydrolase activity, acting on ester bonds (GO:0016788);; Cellular Component: intrinsic component of endoplasmic reticulum membrane (GO:0031227);;	--	--	--	PGAP1-like protein	--	PREDICTED: uncharacterized protein LOC105168317 [Sesamum indicum]
c82492_graph_c0	0	-1.75299	-2.21906
c86055_graph_c0	0	-2.17258	-1.04735	c86055_graph_c0	--	--	--	--	[O]	Posttranslational modification, protein turnover, chaperones	Zinc finger, C3HC4 type (RING finger);; Zinc finger, C3HC4 type (RING finger)	--	hypothetical protein PRUPE_ppa025017mg, partial [Prunus persica]
c76408_graph_c0	0	-1.07572	-1.09379	c76408_graph_c0	[GER]	--	--	--	--	--	--	WAT1-related protein At3g02690, chloroplastic (Precursor) GN=At3g02690 OS=Arabidopsis thaliana (Mouse-ear cress) PE=2 SV=1	PREDICTED: WAT1-related protein At3g02690, chloroplastic [Nicotiana tomentosiformis]
c92743_graph_c0	0	-2.76765	-1.75739	c92743_graph_c0	[RTKL]	--	Molecular Function: protein serine/threonine kinase activity (GO:0004674);; Molecular Function: ATP binding (GO:0005524);; Biological Process: protein phosphorylation (GO:0006468);; Cellular Component: integral component of membrane (GO:0016021);; Molecular Function: 2-alkenal reductase [NAD(P)] activity (GO:0032440);; Biological Process: oxidation-reduction process (GO:0055114);;	--	--	--	Leucine Rich repeats (2 copies);; Leucine rich repeat;; Protein kinase domain;; Protein tyrosine kinase;; Leucine Rich Repeat;; Leucine Rich repeat;; Leucine rich repeat N-terminal domain	LRR receptor-like serine/threonine-protein kinase RCH1 (Precursor) GN=RCH1 OS=Arabidopsis thaliana (Mouse-ear cress) PE=2 SV=1	PREDICTED: LRR receptor-like serine/threonine-protein kinase RCH1 [Nicotiana sylvestris]
c74327_graph_c0	0	-1.89402	-2.10641	c74327_graph_c0	--	--	Biological Process: induced systemic resistance (GO:0009682);; Biological Process: response to ethylene (GO:0009723);;	--	--	--	Thaumatin family;; Cornifin (SPRR) family	Thaumatin-like protein (Precursor) GN=At1g18250 OS=Arabidopsis thaliana (Mouse-ear cress) PE=2 SV=2	PREDICTED: pathogenesis-related protein 5-like isoform X2 [Nicotiana sylvestris]
c44729_graph_c0	0	-2.29057	-1.84801	c44729_graph_c0	[T]	Signal transduction mechanisms	Molecular Function: phosphorelay response regulator activity (GO:0000156);; Biological Process: phosphorelay signal transduction system (GO:0000160);; Molecular Function: DNA binding (GO:0003677);; Biological Process: starch metabolic process (GO:0005982);; Biological Process: photomorphogenesis (GO:0009640);; Biological Process: intracellular signal transduction (GO:0035556);; Biological Process…	K12130|5.63515e-50|gmx:100784383|two-component response regulator-like PRR95-like; K12130 pseudo-response regulator 5 (A)	[K]	Transcription	Response regulator receiver domain	Two-component response regulator-like APRR5 GN=APRR5 OS=Arabidopsis thaliana (Mouse-ear cress) PE=1 SV=2	PREDICTED: two-component response regulator-like APRR9 [Sesamum indicum]
c67152_graph_c0	0	-2.78446	-1.90489	c67152_graph_c0	[P]	Inorganic ion transport and metabolism	--	K01674|5.61519e-60|sly:101254722|alpha carbonic anhydrase 1, chloroplastic; K01674 carbonic anhydrase [EC:4.2.1.1] (A)	[R]	General function prediction only	Eukaryotic-type carbonic anhydrase	Alpha carbonic anhydrase 1, chloroplastic (Precursor) GN=F3C22.120 OS=Arabidopsis thaliana (Mouse-ear cress) PE=1 SV=2	PREDICTED: alpha carbonic anhydrase 1, chloroplastic [Nicotiana tomentosiformis]
c86506_graph_c0	0	-1.47122	-1.5531	c86506_graph_c0	--	--	--	--	[R]	General function prediction only	gag-polypeptide of LTR copia-type;; gag-polypeptide of LTR copia-type;; gag-polypeptide of LTR copia-type;; GAG-pre-integrase domain	Endonuclease OS=Nicotiana tabacum (Common tobacco) PE=2 SV=1	retrotransposon protein, putative, Ty1-copia subclass [Oryza sativa Japonica Group]
c92011_graph_c1	0	-1.33369	-1.24007	c92011_graph_c1	--	--	--	--	--	--	--	--	PREDICTED: RING-H2 finger protein ATL38-like [Nicotiana sylvestris]
c91032_graph_c0	0	-2.72361	-1.48373
c65158_graph_c0	0	-1.35466	-2.74088
c55620_graph_c0	0	-1.23504	-1.51132
c97205_graph_c0	0	-1.43103	-2.24516	c97205_graph_c0	--	--	--	--	--	--	Leucine rich repeat;; Leucine Rich repeats (2 copies);; Leucine Rich Repeat;; Leucine rich repeat	Probable disease resistance protein At5g66910 GN=At5g66910 OS=Arabidopsis thaliana (Mouse-ear cress) PE=2 SV=1	PREDICTED: TMV resistance protein N-like isoform X2 [Solanum tuberosum]

## Sheet: 24h_up-regulated
Transcript_id	K14_24h-0h	KT1_24h-0h	K121_24h-0h	#GeneID	COG_class	COG_class_annotation	GO_annotation	KEGG_annotation	KOG_class	KOG_class_annotation	Pfam_annotation	Swissprot_annotation	nr_annotation
c77981_graph_c0	0	3.19784	1.13669	c77981_graph_c0	--	--	Cellular Component: extracellular region (GO:0005576);; Biological Process: proteolysis (GO:0006508);; Molecular Function: peptidase activity (GO:0008233);; Biological Process: killing of cells of other organism (GO:0031640);; Biological Process: defense response to fungus (GO:0050832);;	--	--	--	Gamma-thionin family;; Arthropod defensin	Defensin-like protein P322 (Precursor) OS=Solanum tuberosum (Potato) PE=2 SV=1	Kunitz-type trypsin inhibitor [Ipomoea batatas]
c83527_graph_c0	0	1.85286	1.83193	c83527_graph_c0	[I]	Lipid transport and metabolism	Molecular Function: inositol-3-phosphate synthase activity (GO:0004512);; Cellular Component: cytoplasm (GO:0005737);; Biological Process: inositol biosynthetic process (GO:0006021);; Biological Process: phospholipid biosynthetic process (GO:0008654);;	K01858|0|rcu:RCOM_0197350|myo-inositol-1 phosphate synthase, putative (EC:5.5.1.4); K01858 myo-inositol-1-phosphate synthase [EC:5.5.1.4] (A)	[I]	Lipid transport and metabolism	Myo-inositol-1-phosphate synthase;; Myo-inositol-1-phosphate synthase	Inositol-3-phosphate synthase OS=Nicotiana tabacum (Common tobacco) PE=2 SV=1	myo-inositol-1 phosphate synthase, putative [Ricinus communis]
c76573_graph_c0	0	3.4417	2.59402	c76573_graph_c0	--	--	Biological Process: response to stress (GO:0006950);;	--	--	--	ABA/WDS induced protein	Abscisic stress-ripening protein 1 GN=ASR1 OS=Solanum lycopersicum (Tomato) PE=2 SV=1	putative ripening protein [Calystegia soldanella]
c86864_graph_c0	0	1.55045	1.28002	c86864_graph_c0	[O]	Posttranslational modification, protein turnover, chaperones	Molecular Function: cysteine-type endopeptidase activity (GO:0004197);; Biological Process: proteolysis (GO:0006508);; Biological Process: regulation of catalytic activity (GO:0050790);;	K01363|0|sly:101252354|cathepsin B; K01363 cathepsin B [EC:3.4.22.1] (A)	[O]	Posttranslational modification, protein turnover, chaperones	Papain family cysteine protease;; Peptidase family C1 propeptide	Thiol protease aleurain (Precursor) GN=MUF9.1 OS=Arabidopsis thaliana (Mouse-ear cress) PE=1 SV=2	cathepsin B-like cysteine proteinase [Ipomoea batatas]
c87925_graph_c0	0	1.90778	1.7854	c87925_graph_c0	--	--	Molecular Function: DNA binding (GO:0003677);; Biological Process: regulation of transcription, DNA-templated (GO:0006355);; Biological Process: response to wounding (GO:0009611);; Biological Process: negative regulation of abscisic acid-activated signaling pathway (GO:0009788);;	--	--	--	No apical meristem (NAM) protein	NAC domain-containing protein 2 GN=T1N6.12 OS=Arabidopsis thaliana (Mouse-ear cress) PE=2 SV=2	hypothetical protein CICLE_v10001976mg [Citrus clementina]
c77311_graph_c0	0	1.85471	1.60407	c77311_graph_c0	[T]	Signal transduction mechanisms	Cellular Component: plasma membrane (GO:0005886);; Biological Process: response to stress (GO:0006950);; Cellular Component: plasmodesma (GO:0009506);;	--	--	--	Universal stress protein family	Universal stress protein A-like protein GN=At3g01520 OS=Arabidopsis thaliana (Mouse-ear cress) PE=1 SV=2	PREDICTED: universal stress protein A-like protein [Nicotiana sylvestris]
c91216_graph_c0	0	1.85082	1.89445	c91216_graph_c0	[P]	Inorganic ion transport and metabolism	Molecular Function: transporter activity (GO:0005215);; Biological Process: sodium ion transport (GO:0006814);; Cellular Component: membrane (GO:0016020);; Biological Process: transmembrane transport (GO:0055085);;	K14445|3.49366e-165|mdm:103434430|tonoplast dicarboxylate transporter; K14445 solute carrier family 13 (sodium-dependent dicarboxylate transporter), member 2/3/5 (A)	[P]	Inorganic ion transport and metabolism	Sodium:sulfate symporter transmembrane region;; Sodium:sulfate symporter transmembrane region;; Citrate transporter	Tonoplast dicarboxylate transporter GN=MNJ7.15 OS=Arabidopsis thaliana (Mouse-ear cress) PE=2 SV=2	PREDICTED: tonoplast dicarboxylate transporter [Sesamum indicum]
c69855_graph_c0	0	2.22181	1.5183
c94702_graph_c0	0	1.41464	1.56261	c94702_graph_c0	--	--	--	--	[O]	Posttranslational modification, protein turnover, chaperones	Xylanase inhibitor N-terminal;; Eukaryotic aspartyl protease;; Xylanase inhibitor C-terminal	Aspartic proteinase Asp1 (Precursor) GN=OsJ_031884 OS=Oryza sativa subsp. japonica (Rice) PE=2 SV=1	PREDICTED: aspartic proteinase Asp1-like [Solanum tuberosum]
c87693_graph_c0	0	3.37733	2.90351	c87693_graph_c0	[G]	Carbohydrate transport and metabolism	Molecular Function: transporter activity (GO:0005215);; Biological Process: transport (GO:0006810);; Cellular Component: integral component of membrane (GO:0016021);;	K09872|1.12471e-177|sot:102581374|probable aquaporin PIP1-2-like; K09872 aquaporin PIP (A)	[G]	Carbohydrate transport and metabolism	Major intrinsic protein	Probable aquaporin PIP1-2 OS=Oryza sativa subsp. japonica (Rice) PE=2 SV=3	PREDICTED: probable aquaporin PIP1-2 [Nicotiana tomentosiformis]
c83334_graph_c0	0	1.48256	1.43926	c83334_graph_c0	[C]	Energy production and conversion	Molecular Function: iron ion binding (GO:0005506);; Cellular Component: mitochondrial intermembrane space (GO:0005758);; Molecular Function: electron carrier activity (GO:0009055);; Molecular Function: heme binding (GO:0020037);; Biological Process: electron transport chain (GO:0022900);; Cellular Component: respiratory chain (GO:0070469);;	K08738|1.87789e-46|rcu:RCOM_1433300|Cytochrome c, putative; K08738 cytochrome c (A)	[C]	Energy production and conversion	Cytochrome c;; Cytochrome C oxidase, cbb3-type, subunit III	Cytochrome c OS=Sesamum indicum (Oriental sesame) PE=1 SV=1	Cytochrome c [Gossypium arboreum]
c70683_graph_c0	0	1.63439	1.39488	c70683_graph_c0	[R]	General function prediction only	Molecular Function: GTP binding (GO:0005525);; Cellular Component: vacuole (GO:0005773);; Cellular Component: plasma membrane (GO:0005886);; Biological Process: small GTPase mediated signal transduction (GO:0007264);; Biological Process: protein transport (GO:0015031);;	K07874|2.9821e-87|gmx:100783333|GTP-binding protein YPTM2-like; K07874 Ras-related protein Rab-1A (A)	[TU]	--	--	Ras-related protein RABD2c OS=Arabidopsis thaliana (Mouse-ear cress) PE=2 SV=1	unknown [Lotus japonicus]
c82335_graph_c0	0	1.68501	1.39939	c82335_graph_c0	--	--	--	--	[R]	General function prediction only	C2H2-type zinc finger	Zinc finger protein ZAT10 GN=T22C5.18 OS=Arabidopsis thaliana (Mouse-ear cress) PE=2 SV=1	PREDICTED: zinc finger protein ZAT10-like [Nicotiana sylvestris]
c88232_graph_c0	0	4.1717	1.59793	c88232_graph_c0	[FJ]	--	Cellular Component: cytosol (GO:0005829);; Biological Process: metabolic process (GO:0008152);; Molecular Function: zinc ion binding (GO:0008270);; Molecular Function: hydrolase activity (GO:0016787);;	--	[F]	Nucleotide transport and metabolism	--	--	PREDICTED: tRNA(adenine(34)) deaminase, chloroplastic-like [Nicotiana tomentosiformis]
c87419_graph_c0	0	1.36753	1.78117	c87419_graph_c0	[R]	General function prediction only	--	--	[I]	Lipid transport and metabolism	Alpha/beta hydrolase family;; Alpha/beta hydrolase family;; alpha/beta hydrolase fold;; Chlorophyllase;; Prolyl oligopeptidase family;; Chlorophyllase enzyme;; Dienelactone hydrolase family	--	PREDICTED: bifunctional epoxide hydrolase 2-like [Sesamum indicum]
c70115_graph_c0	0	1.88264	1.03823	c70115_graph_c0	--	--	--	--	--	--	AP2 domain	Ethylene-responsive transcription factor ERF109 GN=ERF109 OS=Arabidopsis thaliana (Mouse-ear cress) PE=1 SV=1	PREDICTED: ethylene-responsive transcription factor ERF109-like [Nicotiana tomentosiformis]
c80100_graph_c0	0	3.13199	2.32586	c80100_graph_c0	[O]	Posttranslational modification, protein turnover, chaperones	Molecular Function: ATP binding (GO:0005524);; Biological Process: response to stress (GO:0006950);;	K03283|4.76642e-160|sly:101055596|hsc70.3; heat shock protein 70 isoform 3; K03283 heat shock 70kDa protein 1/8 (A)	[O]	Posttranslational modification, protein turnover, chaperones	--	Probable mediator of RNA polymerase II transcription subunit 37c GN=At3g12580 OS=Arabidopsis thaliana (Mouse-ear cress) PE=1 SV=1	hypothetical protein CISIN_1g020168mg [Citrus sinensis]
c78256_graph_c0	0	1.47914	1.17643	c78256_graph_c0	--	--	Biological Process: rRNA processing (GO:0006364);; Biological Process: regulation of translation (GO:0006417);; Biological Process: phosphatidylglycerol biosynthetic process (GO:0006655);; Biological Process: G-protein coupled receptor signaling pathway (GO:0007186);; Cellular Component: photosystem II (GO:0009523);; Cellular Component: plastid inner membrane (GO:0009528);; Cellular Component: ch…	--	--	--	Thylakoid formation protein	Protein THYLAKOID FORMATION1, chloroplastic (Precursor) GN=THF1 OS=Solanum tuberosum (Potato) PE=2 SV=1	PREDICTED: protein THYLAKOID FORMATION1, chloroplastic [Sesamum indicum]
c85330_graph_c0	0	2.88462	1.88687	c85330_graph_c0	--	--	Molecular Function: DNA binding (GO:0003677);; Biological Process: regulation of transcription, DNA-templated (GO:0006355);;	--	--	--	No apical meristem (NAM) protein	NAC transcription factor 29 GN=At1g69490 OS=Arabidopsis thaliana (Mouse-ear cress) PE=2 SV=1	PREDICTED: NAC transcription factor 29-like [Nicotiana sylvestris]
c89909_graph_c1	0	1.35815	1.69012	c89909_graph_c1	--	--	Cellular Component: cytosol (GO:0005829);; Cellular Component: chloroplast stroma (GO:0009570);;	--	--	--	--	--	hypothetical protein JCGZ_24468 [Jatropha curcas]
c87274_graph_c0	0	1.94439	1.40944	c87274_graph_c0	--	--	--	--	--	--	Glyoxalase-like domain;; Glyoxalase/Bleomycin resistance protein/Dioxygenase superfamily	Lactoylglutathione lyase GN=At1g08110 OS=Arabidopsis thaliana (Mouse-ear cress) PE=2 SV=1	PREDICTED: uncharacterized protein LOC104221297 [Nicotiana sylvestris]
c83952_graph_c0	0	2.33291	2.2205	c83952_graph_c0	--	--	Biological Process: mitochondrial transport (GO:0006839);; Cellular Component: integral component of membrane (GO:0016021);; Cellular Component: mitochondrial membrane (GO:0031966);;	K15104|9.83167e-157|sly:101244142|mitochondrial uncoupling protein 5; K15104 solute carrier family 25 (mitochondrial oxoglutarate transporter), member 11 (A)	[C]	Energy production and conversion	Mitochondrial carrier protein	Mitochondrial uncoupling protein 5 GN=F14M13.10 OS=Arabidopsis thaliana (Mouse-ear cress) PE=2 SV=1	PREDICTED: mitochondrial uncoupling protein 5-like [Nicotiana sylvestris]
c81057_graph_c1	0	2.08002	1.5297	c81057_graph_c1	--	--	Molecular Function: cysteine-type endopeptidase inhibitor activity (GO:0004869);; Cellular Component: endoplasmic reticulum (GO:0005783);; Cellular Component: cytosol (GO:0005829);; Biological Process: proteolysis (GO:0006508);; Biological Process: hyperosmotic response (GO:0006972);; Biological Process: response to oxidative stress (GO:0006979);; Molecular Function: peptidase activity (GO:000823…	--	--	--	Cystatin domain	Cysteine proteinase inhibitor 6 (Precursor) GN=CYS6 OS=Arabidopsis thaliana (Mouse-ear cress) PE=1 SV=2	cysteine proteinase inhibitor [Ipomoea batatas]
c92088_graph_c0	0	1.37134	1.22854	c92088_graph_c0	--	--	Molecular Function: DNA binding (GO:0003677);; Molecular Function: chromatin binding (GO:0003682);; Molecular Function: sequence-specific DNA binding transcription factor activity (GO:0003700);; Biological Process: regulation of transcription, DNA-templated (GO:0006355);; Molecular Function: zinc ion binding (GO:0008270);; Biological Process: response to salt stress (GO:0009651);; Biological Proc…	--	--	--	Myb-like DNA-binding domain	Transcription factor DIVARICATA GN=DIVARICATA OS=Antirrhinum majus (Garden snapdragon) PE=2 SV=1	PREDICTED: transcription factor MYB1R1 isoform X1 [Nicotiana tomentosiformis]
c91026_graph_c0	0	1.92246	1.75809	c91026_graph_c0	--	--	--	--	--	--	Hs1pro-1 protein C-terminus;; Hs1pro-1 N-terminus	Nematode resistance protein-like HSPRO2 GN=HSPRO2 OS=Arabidopsis thaliana (Mouse-ear cress) PE=1 SV=1	HSPRO [Nicotiana attenuata]
c85138_graph_c0	0	2.69007	2.13119	c85138_graph_c0	--	--	Molecular Function: DNA binding (GO:0003677);; Molecular Function: chromatin binding (GO:0003682);;	--	[O]	Posttranslational modification, protein turnover, chaperones	Myb-like DNA-binding domain	Transcription factor DIVARICATA GN=DIVARICATA OS=Antirrhinum majus (Garden snapdragon) PE=2 SV=1	PREDICTED: transcription factor DIVARICATA-like [Nicotiana sylvestris]
c81989_graph_c0	0	1.29184	1.27157	c81989_graph_c0	--	--	Molecular Function: DNA binding (GO:0003677);; Molecular Function: sequence-specific DNA binding transcription factor activity (GO:0003700);; Cellular Component: nucleus (GO:0005634);; Biological Process: regulation of transcription, DNA-templated (GO:0006355);;	K09286|1.14085e-65|sot:102597562|ethylene-responsive transcription factor 3-like; K09286 EREBP-like factor (A)	--	--	AP2 domain	Ethylene-responsive transcription factor 3 GN=ERF3 OS=Nicotiana tabacum (Common tobacco) PE=2 SV=1	PREDICTED: ethylene-responsive transcription factor 3-like [Solanum tuberosum]
c90780_graph_c0	0	1.82996	1.60204	c90780_graph_c0	--	--	Molecular Function: aspartic-type endopeptidase activity (GO:0004190);; Biological Process: proteolysis (GO:0006508);;	--	[O]	Posttranslational modification, protein turnover, chaperones	Xylanase inhibitor N-terminal;; Xylanase inhibitor C-terminal;; Eukaryotic aspartyl protease	Aspartic proteinase PCS1 (Precursor) GN=T7H20.240 OS=Arabidopsis thaliana (Mouse-ear cress) PE=2 SV=1	PREDICTED: aspartic proteinase PCS1-like [Nicotiana tomentosiformis]
c82938_graph_c0	0	3.77225	2.76228	c82938_graph_c0	[G]	Carbohydrate transport and metabolism	Molecular Function: transporter activity (GO:0005215);; Biological Process: transport (GO:0006810);; Cellular Component: integral component of membrane (GO:0016021);;	K09872|1.26e-39|cic:CICLE_v10012633mg|hypothetical protein; K09872 aquaporin PIP (A)	[G]	Carbohydrate transport and metabolism	Major intrinsic protein	Probable aquaporin PIP2-4, N-terminally processed GN=PIP2-4 OS=Arabidopsis thaliana (Mouse-ear cress) PE=1 SV=1	unnamed protein product [Coffea canephora]
c82889_graph_c0	0	1.5199	2.11462	c82889_graph_c0	[T]	Signal transduction mechanisms	Molecular Function: hydrolase activity (GO:0016787);;	K14497|5.9156e-133|sly:101248778|protein phosphatase 2C 37; K14497 protein phosphatase 2C [EC:3.1.3.16] (A)	[T]	Signal transduction mechanisms	Protein phosphatase 2C	Protein phosphatase 2C 3 GN=AIP1 OS=Arabidopsis thaliana (Mouse-ear cress) PE=1 SV=1	PREDICTED: protein phosphatase 2C 37-like [Nicotiana tomentosiformis]
c89256_graph_c1	0	1.56523	2.44993
c87260_graph_c0	0	2.93609	1.27536	c87260_graph_c0	[EH]	--	Biological Process: branched-chain amino acid metabolic process (GO:0009081);; Molecular Function: L-leucine transaminase activity (GO:0052654);; Molecular Function: L-valine transaminase activity (GO:0052655);; Molecular Function: L-isoleucine transaminase activity (GO:0052656);;	K00826|2.63555e-82|rcu:RCOM_1585550|branched-chain amino acid aminotransferase, putative (EC:2.6.1.42); K00826 branched-chain amino acid aminotransferase [EC:2.6.1.42] (A)	[E]	Amino acid transport and metabolism	Aminotransferase class IV	Branched-chain-amino-acid aminotransferase 2, chloroplastic (Precursor) GN=BCAT2 OS=Arabidopsis thaliana (Mouse-ear cress) PE=1 SV=1	branched-chain amino acid aminotransferase, putative [Ricinus communis]
c87578_graph_c0	0	1.99625	1.81753	c87578_graph_c0	[J]	Translation, ribosomal structure and biogenesis	--	K01855|7.96641e-136|sly:101259148|tRNA pseudouridine(38/39) synthase; K01855 tRNA pseudouridine38/39 synthase [EC:5.4.99.45] (A)	[J]	Translation, ribosomal structure and biogenesis	tRNA pseudouridine synthase;; tRNA pseudouridine synthase	--	PREDICTED: tRNA pseudouridine(38/39) synthase [Nicotiana sylvestris]
c93150_graph_c0	0	2.15964	1.75491	c93150_graph_c0	[IQR]	--	Molecular Function: oxidoreductase activity (GO:0016491);; Biological Process: oxidation-reduction process (GO:0055114);;	K13606|0|sot:102601206|probable chlorophyll(ide) b reductase NYC1, chloroplastic-like; K13606 chlorophyll(ide) b reductase [EC:1.1.1.294] (A)	[R]	General function prediction only	short chain dehydrogenase;; Enoyl-(Acyl carrier protein) reductase;; KR domain	Probable chlorophyll(ide) b reductase NYC1, chloroplastic (Precursor) OS=Oryza sativa subsp. japonica (Rice) PE=1 SV=1	PREDICTED: probable chlorophyll(ide) b reductase NYC1, chloroplastic [Nicotiana tomentosiformis]
c91419_graph_c0	0	1.8702	2.2078	c91419_graph_c0	--	--	Molecular Function: transcription regulatory region sequence-specific DNA binding (GO:0000976);; Molecular Function: sequence-specific DNA binding transcription factor activity (GO:0003700);; Cellular Component: nucleus (GO:0005634);; Biological Process: regulation of transcription, DNA-templated (GO:0006355);;	K09338|4.36731e-36|pxb:103935390|homeobox-leucine zipper protein HAT5-like (A)	[K]	Transcription	Homeobox domain;; Homeobox associated leucine zipper	Homeobox-leucine zipper protein HAT5 GN=F4P13.2 OS=Arabidopsis thaliana (Mouse-ear cress) PE=1 SV=1	DNA-binding protein [Daucus carota]
c87299_graph_c0	0	1.4189	1.30587	c87299_graph_c0	--	--	Molecular Function: ATPase activator activity (GO:0001671);; Biological Process: positive regulation of ATPase activity (GO:0032781);; Molecular Function: chaperone binding (GO:0051087);;	--	[S]	Function unknown	Activator of Hsp90 ATPase, N-terminal	--	PREDICTED: uncharacterized protein LOC104114552 [Nicotiana tomentosiformis]
c86164_graph_c0	0	1.1324	1.13281	c86164_graph_c0	[M]	Cell wall/membrane/envelope biogenesis	Cellular Component: cytosol (GO:0005829);; Cellular Component: plasma membrane (GO:0005886);; Biological Process: sucrose biosynthetic process (GO:0005986);; Cellular Component: plasmodesma (GO:0009506);; Molecular Function: sucrose-phosphate synthase activity (GO:0046524);;	K00696|0|sot:102577833|SPS; sucrose-phosphate-synthase (EC:2.4.1.14); K00696 sucrose-phosphate synthase [EC:2.4.1.14] (A)	[M]	Cell wall/membrane/envelope biogenesis	Glycosyl transferases group 1;; Sucrose-6F-phosphate phosphohydrolase;; Glycosyl transferases group 1;; Glycosyl transferase 4-like domain;; Sucrose synthase	Probable sucrose-phosphate synthase GN=SPS OS=Solanum tuberosum (Potato) PE=2 SV=1	sucrose-phosphate synthase [Ipomoea batatas]
c91145_graph_c0	0	2.25827	1.00031	c91145_graph_c0	[I]	Lipid transport and metabolism	Molecular Function: ligase activity (GO:0016874);;	--	[I]	Lipid transport and metabolism	AMP-binding enzyme	Probable acyl-activating enzyme 17, peroxisomal GN=AAE17 OS=Arabidopsis thaliana (Mouse-ear cress) PE=2 SV=1	PREDICTED: probable acyl-activating enzyme 17, peroxisomal [Nicotiana sylvestris]
c62363_graph_c0	0	1.86038	2.15322	c62363_graph_c0	--	--	--	--	[R]	General function prediction only	Kelch motif;; Kelch motif;; Galactose oxidase, central domain;; Galactose oxidase, central domain;; Kelch motif	F-box/kelch-repeat protein At1g30090 GN=At1g30090 OS=Arabidopsis thaliana (Mouse-ear cress) PE=2 SV=1	PREDICTED: F-box/kelch-repeat protein At1g30090-like [Glycine max]
c68927_graph_c0	0	2.67703	2.27064	c68927_graph_c0	--	--	Molecular Function: intracellular cAMP activated cation channel activity (GO:0005222);; Molecular Function: inward rectifier potassium channel activity (GO:0005242);; Molecular Function: calcium channel activity (GO:0005262);; Molecular Function: calmodulin binding (GO:0005516);; Biological Process: nitric oxide mediated signal transduction (GO:0007263);; Biological Process: plant-type hypersensi…	K05391|1.66493e-91|sot:102595037|cyclic nucleotide-gated ion channel 2-like; K05391 cyclic nucleotide gated channel, other eukaryote (A)	[PT]	--	--	Cyclic nucleotide-gated ion channel 2 GN=T20K14_20 OS=Arabidopsis thaliana (Mouse-ear cress) PE=1 SV=1	PREDICTED: cyclic nucleotide-gated ion channel 2 [Nicotiana tomentosiformis]
c79546_graph_c0	0	1.48607	1.61047	c79546_graph_c0	--	--	--	--	--	--	VQ motif	--	PREDICTED: uncharacterized protein LOC104089128 [Nicotiana tomentosiformis]
c84987_graph_c0	0	1.35412	1.072	c84987_graph_c0	[G]	Carbohydrate transport and metabolism	Molecular Function: alpha-amylase activity (GO:0004556);; Molecular Function: calcium ion binding (GO:0005509);; Biological Process: carbohydrate metabolic process (GO:0005975);; Molecular Function: glucan 1,4-alpha-maltotetraohydrolase activity (GO:0033910);;	K01176|0|sot:102577485|AMYA1, amyA2; alpha-amylase (EC:3.2.1.1); K01176 alpha-amylase [EC:3.2.1.1] (A)	[G]	Carbohydrate transport and metabolism	Alpha-amylase C-terminal beta-sheet domain;; Alpha amylase, catalytic domain	Probable alpha-amylase 2 GN=AMY2 OS=Arabidopsis thaliana (Mouse-ear cress) PE=2 SV=1	PREDICTED: probable alpha-amylase 2 [Nicotiana sylvestris]
c85737_graph_c0	0	1.47485	2.07078	c85737_graph_c0	--	--	--	--	--	--	Ulp1 protease family, C-terminal catalytic domain	--	PREDICTED: uncharacterized protein LOC104892855 [Beta vulgaris subsp. vulgaris]
c93895_graph_c0	0	1.73237	1.06504	c93895_graph_c0	--	--	--	--	--	--	No apical meristem (NAM) protein	NAC domain-containing protein 78 GN=T32M21.10 OS=Arabidopsis thaliana (Mouse-ear cress) PE=2 SV=2	unnamed protein product [Vitis vinifera]
c94873_graph_c0	0	1.82553	2.26564	c94873_graph_c0	[V]	Defense mechanisms	Cellular Component: plant-type vacuole (GO:0000325);; Molecular Function: ATP binding (GO:0005524);; Cellular Component: vacuolar membrane (GO:0005774);; Cellular Component: plasma membrane (GO:0005886);; Biological Process: ATP catabolic process (GO:0006200);; Molecular Function: folic acid transporter activity (GO:0008517);; Biological Process: response to water deprivation (GO:0009414);; Biolo…	--	[Q]	Secondary metabolites biosynthesis, transport and catabolism	ABC transporter transmembrane region;; ABC transporter;; Miro-like protein	ABC transporter C family member 4 GN=F17A22.19 OS=Arabidopsis thaliana (Mouse-ear cress) PE=2 SV=2	PREDICTED: ABC transporter C family member 14-like [Nicotiana sylvestris]
c85232_graph_c0	0	1.76445	1.34367	c85232_graph_c0	--	--	Molecular Function: protein serine/threonine kinase activity (GO:0004674);; Molecular Function: protein tyrosine kinase activity (GO:0004713);; Molecular Function: ATP binding (GO:0005524);; Biological Process: protein phosphorylation (GO:0006468);; Molecular Function: amino acid binding (GO:0016597);;	--	[T]	Signal transduction mechanisms	--	--	PREDICTED: uncharacterized protein LOC101262118 isoform X2 [Solanum lycopersicum]
c86447_graph_c0	0	1.47035	1.28604	c86447_graph_c0	[C]	Energy production and conversion	Molecular Function: 3-chloroallyl aldehyde dehydrogenase activity (GO:0004028);; Cellular Component: cytoplasm (GO:0005737);; Molecular Function: glyceraldehyde-3-phosphate dehydrogenase (NADP+) (non-phosphorylating) activity (GO:0008886);; Biological Process: chloroplast relocation (GO:0009902);; Biological Process: cysteine biosynthetic process (GO:0019344);; Biological Process: oxidation-reduc…	K00131|0|sot:102593215|NADP-dependent glyceraldehyde-3-phosphate dehydrogenase-like; K00131 glyceraldehyde-3-phosphate dehydrogenase (NADP+) [EC:1.2.1.9] (A)	[C]	Energy production and conversion	Aldehyde dehydrogenase family;; Acyl-CoA reductase (LuxC)	NADP-dependent glyceraldehyde-3-phosphate dehydrogenase GN=GAPN OS=Nicotiana plumbaginifolia (Leadwort-leaved tobacco) PE=2 SV=1	PREDICTED: NADP-dependent glyceraldehyde-3-phosphate dehydrogenase-like isoform X2 [Solanum tuberosum]
c95574_graph_c0	0	1.24194	1.22964	c95574_graph_c0	--	--	Molecular Function: zinc ion binding (GO:0008270);;	K16280|0|sot:102585646|E3 ubiquitin-protein ligase RGLG2-like; K16280 E3 ubiquitin-protein ligase RGLG [EC:6.3.2.19] (A)	[T]	Signal transduction mechanisms	Copine	E3 ubiquitin-protein ligase RGLG2 GN=RGLG2 OS=Arabidopsis thaliana (Mouse-ear cress) PE=1 SV=1	RING-finger protein [Capsicum annuum]
c92588_graph_c0	0	4.62922	2.28366	c92588_graph_c0	[E]	Amino acid transport and metabolism	Molecular Function: L-tyrosine:2-oxoglutarate aminotransferase activity (GO:0004838);; Biological Process: cellular amino acid metabolic process (GO:0006520);; Biological Process: iron ion transport (GO:0006826);; Cellular Component: plastid (GO:0009536);; Biological Process: vitamin E biosynthetic process (GO:0010189);; Molecular Function: pyridoxal phosphate binding (GO:0030170);; Molecular Fun…	K00815|0|sly:101264863|probable aminotransferase TAT2; K00815 tyrosine aminotransferase [EC:2.6.1.5] (A)	[E]	Amino acid transport and metabolism	Aminotransferase class I and II	Probable aminotransferase TAT2 GN=At5g53970 OS=Arabidopsis thaliana (Mouse-ear cress) PE=2 SV=1	phenylpyruvate aminotransferase [Petunia x hybrida]
c86490_graph_c0	0	1.52156	1.22902	c86490_graph_c0	--	--	Biological Process: N-terminal protein myristoylation (GO:0006499);; Biological Process: amino acid transport (GO:0006865);; Biological Process: response to chitin (GO:0010200);;	--	--	--	--	Cell number regulator 8 GN=CNR8 OS=Zea mays (Maize) PE=2 SV=1	unknown [Lotus japonicus]
c77233_graph_c1	0	1.11649	1.06994	c77233_graph_c1	[RTKL]	--	--	K04371|3.28853e-98|sly:100736476|MAPK15; mitogen-activated protein kinase 15; K04371 mitogen-activated protein kinase 1/3 [EC:2.7.11.24] (A)	[T]	Signal transduction mechanisms	Protein kinase domain;; Protein tyrosine kinase;; Lipopolysaccharide kinase (Kdo/WaaP) family	Mitogen-activated protein kinase 12 OS=Oryza sativa subsp. japonica (Rice) PE=1 SV=2	PREDICTED: mitogen-activated protein kinase 9-like isoform X2 [Nicotiana tomentosiformis]
c77297_graph_c0	0	1.62429	1.07914	c77297_graph_c0	--	--	Biological Process: glycerol ether metabolic process (GO:0006662);; Molecular Function: electron carrier activity (GO:0009055);; Molecular Function: protein disulfide oxidoreductase activity (GO:0015035);; Biological Process: cell redox homeostasis (GO:0045454);;	--	[O]	Posttranslational modification, protein turnover, chaperones	Thioredoxin	Thioredoxin-like 1-1, chloroplastic (Precursor) GN=At1g08570 OS=Arabidopsis thaliana (Mouse-ear cress) PE=2 SV=1	hypothetical protein CISIN_1g022923mg [Citrus sinensis]
c81966_graph_c0	0	1.81011	1.65747	c81966_graph_c0	[A]	RNA processing and modification	Molecular Function: nucleic acid binding (GO:0003676);; Molecular Function: poly(A)-specific ribonuclease activity (GO:0004535);; Cellular Component: nucleus (GO:0005634);;	K12581|5.14196e-94|cam:101514715|probable CCR4-associated factor 1 homolog 7-like; K12581 CCR4-NOT transcription complex subunit 7/8 (A)	[A]	RNA processing and modification	CAF1 family ribonuclease	Probable CCR4-associated factor 1 homolog 6 GN=CAF1-6 OS=Arabidopsis thaliana (Mouse-ear cress) PE=2 SV=1	PREDICTED: probable CCR4-associated factor 1 homolog 6 [Nicotiana tomentosiformis]
c61757_graph_c0	0	2.77776	2.45151	c61757_graph_c0	--	--	Cellular Component: nucleus (GO:0005634);;	--	--	--	--	--	PREDICTED: uncharacterized protein LOC104243790 [Nicotiana sylvestris]
c86740_graph_c0	0	1.74568	2.59545	c86740_graph_c0	--	--	--	--	--	--	--	LOB domain-containing protein 41 GN=F16B3.18 OS=Arabidopsis thaliana (Mouse-ear cress) PE=2 SV=1	unnamed protein product [Coffea canephora]
c89127_graph_c0	0	1.54791	1.32977	c89127_graph_c0	[H]	Coenzyme transport and metabolism	Biological Process: defense response to insect (GO:0002213);; Molecular Function: glutamate-cysteine ligase activity (GO:0004357);; Molecular Function: ATP binding (GO:0005524);; Biological Process: gluconeogenesis (GO:0006094);; Biological Process: glycolysis (GO:0006096);; Biological Process: glutathione biosynthetic process (GO:0006750);; Biological Process: response to heat (GO:0009408);; Cel…	K01919|0|sot:102600891|glutamate--cysteine ligase, chloroplastic-like; K01919 glutamate--cysteine ligase [EC:6.3.2.2] (A)	--	--	Glutamate-cysteine ligase family 2(GCS2);; Glutamate-cysteine ligase family 2(GCS2)	Glutamate--cysteine ligase, chloroplastic (Precursor) GN=GSH1 OS=Solanum lycopersicum (Tomato) PE=2 SV=1	PREDICTED: glutamate--cysteine ligase, chloroplastic-like [Solanum tuberosum]
c94276_graph_c0	0	2.53467	2.12422	c94276_graph_c0	--	--	Cellular Component: integral component of membrane (GO:0016021);;	--	--	--	Tetraspanin family	Tetraspanin-8 GN=TET8 OS=Arabidopsis thaliana (Mouse-ear cress) PE=2 SV=1	PREDICTED: tetraspanin-8-like [Nicotiana sylvestris]
c78538_graph_c0	0	2.41329	1.67307	c78538_graph_c0	[GEPR]	--	Biological Process: carbohydrate transport (GO:0008643);; Cellular Component: integral component of membrane (GO:0016021);; Molecular Function: substrate-specific transmembrane transporter activity (GO:0022891);; Molecular Function: 2-alkenal reductase [NAD(P)] activity (GO:0032440);; Biological Process: transmembrane transport (GO:0055085);; Biological Process: oxidation-reduction process (GO:00…	K08150|2.50948e-76|sot:102593131|inositol transporter 1-like; K08150 MFS transporter, SP family, solute carrier family 2 (myo-inositol transporter), member 13 (A)	[R]	General function prediction only	Sugar (and other) transporter;; Major Facilitator Superfamily	Inositol transporter 1 GN=INT1 OS=Arabidopsis thaliana (Mouse-ear cress) PE=1 SV=1	PREDICTED: inositol transporter 1-like [Solanum tuberosum]
c80679_graph_c0	0	1.23888	1.13437	c80679_graph_c0	--	--	--	--	--	--	--	--	EIN3-like protein EIL1 [Actinidia chinensis]
c79946_graph_c0	0	1.43153	1.35842	c79946_graph_c0	--	--	--	--	[I]	Lipid transport and metabolism	--	Oxysterol-binding protein-related protein 3C GN=ORP3C OS=Arabidopsis thaliana (Mouse-ear cress) PE=2 SV=1	PREDICTED: oxysterol-binding protein-related protein 3A-like [Solanum lycopersicum]
c87267_graph_c0	0	1.26729	1.13643	c87267_graph_c0	--	--	--	--	--	--	Protein of unknown function (DUF1645)	--	PREDICTED: DNA ligase 1-like [Nicotiana sylvestris]
c92382_graph_c0	0	1.79179	1.55744	c92382_graph_c0	--	--	--	--	--	--	Protein of unknown function (DUF569);; Fascin domain	--	PREDICTED: uncharacterized protein LOC104248461 [Nicotiana sylvestris]
c70531_graph_c0	0	1.71855	1.4619	c70531_graph_c0	[J]	Translation, ribosomal structure and biogenesis	Molecular Function: translation initiation factor activity (GO:0003743);; Cellular Component: nucleus (GO:0005634);; Cellular Component: cytoplasm (GO:0005737);; Biological Process: translational initiation (GO:0006413);; Biological Process: RNA metabolic process (GO:0016070);;	K03262|2.57286e-61|osa:9272123|Os06g0698674; K03262 translation initiation factor 5 (A)	[J]	Translation, ribosomal structure and biogenesis	Domain found in IF2B/IF5	Probable eukaryotic translation initiation factor 5-1 GN=At1g36730 OS=Arabidopsis thaliana (Mouse-ear cress) PE=2 SV=1	PREDICTED: probable eukaryotic translation initiation factor 5-1 [Camelina sativa]
c85857_graph_c0	0	1.18717	1.00437	c85857_graph_c0	--	--	Biological Process: lipid metabolic process (GO:0006629);; Molecular Function: O-acyltransferase activity (GO:0008374);;	--	[I]	Lipid transport and metabolism	Lecithin:cholesterol acyltransferase	--	PREDICTED: phospholipase A(1) LCAT3 [Nicotiana tomentosiformis]
c80413_graph_c0	0	1.47499	1.51917	c80413_graph_c0	--	--	Biological Process: respiratory burst involved in defense response (GO:0002679);; Molecular Function: sequence-specific DNA binding transcription factor activity (GO:0003700);; Molecular Function: calmodulin binding (GO:0005516);; Biological Process: regulation of transcription, DNA-templated (GO:0006355);; Biological Process: ethylene biosynthetic process (GO:0009693);; Biological Process: intra…	--	--	--	WRKY DNA -binding domain;; Plant zinc cluster domain	Probable WRKY transcription factor 7 GN=WRKY7 OS=Arabidopsis thaliana (Mouse-ear cress) PE=2 SV=1	WRKY1 [Ipomoea batatas]
c90043_graph_c0	0	3.71532	1.4042	c90043_graph_c0	--	--	--	--	--	--	GDSL-like Lipase/Acylhydrolase	GDSL esterase/lipase At1g31550 (Precursor) GN=At1g31550 OS=Arabidopsis thaliana (Mouse-ear cress) PE=2 SV=1	PREDICTED: GDSL esterase/lipase At1g28590-like [Solanum lycopersicum]
c75830_graph_c0	0	1.73287	1.58188	c75830_graph_c0	--	--	Biological Process: ion transport (GO:0006811);; Biological Process: cellular process (GO:0009987);; Biological Process: response to stimulus (GO:0050896);;	--	--	--	--	Protein PLANT CADMIUM RESISTANCE 8 GN=PCR8 OS=Arabidopsis thaliana (Mouse-ear cress) PE=1 SV=2	hypothetical protein PHAVU_005G169200g [Phaseolus vulgaris]
c94298_graph_c0	0	1.63686	1.62255	c94298_graph_c0	--	--	Cellular Component: intracellular part (GO:0044424);; Molecular Function: organic cyclic compound binding (GO:0097159);; Molecular Function: heterocyclic compound binding (GO:1901363);;	--	--	--	--	Telomere repeat-binding protein 4 GN=MAC12.23 OS=Arabidopsis thaliana (Mouse-ear cress) PE=1 SV=1	telomere binding protein [Solanum lycopersicum]
c94678_graph_c0	0	2.01197	1.09944	c94678_graph_c0	--	--	--	--	--	--	--	--	PREDICTED: uncharacterized protein LOC104094645 [Nicotiana tomentosiformis]
c88830_graph_c0	0	1.57958	1.17434	c88830_graph_c0	[C]	Energy production and conversion	Biological Process: leucine catabolic process (GO:0006552);; Molecular Function: electron carrier activity (GO:0009055);; Biological Process: chlorophyll catabolic process (GO:0015996);; Biological Process: methylglyoxal catabolic process to D-lactate (GO:0019243);;	K03521|4.91655e-157|gmx:100806085|electron transfer flavoprotein subunit beta, mitochondrial-like; K03521 electron transfer flavoprotein beta subunit (A)	[C]	Energy production and conversion	Electron transfer flavoprotein domain;; 2OG-Fe(II) oxygenase superfamily	Electron transfer flavoprotein subunit beta, mitochondrial (Precursor) GN=ETFB OS=Arabidopsis thaliana (Mouse-ear cress) PE=1 SV=1	unknown [Lotus japonicus]
c84569_graph_c0	0	1.22929	1.00878	c84569_graph_c0	--	--	Molecular Function: DNA binding (GO:0003677);; Molecular Function: chromatin binding (GO:0003682);;	--	--	--	MYB-CC type transfactor, LHEQLE motif;; Myb-like DNA-binding domain	Protein PHR1-LIKE 1 GN=PHL1 OS=Arabidopsis thaliana (Mouse-ear cress) PE=1 SV=1	PREDICTED: protein PHR1-LIKE 1-like isoform X1 [Solanum tuberosum]
c94568_graph_c0	0	1.35956	1.72723	c94568_graph_c0	[G]	Carbohydrate transport and metabolism	Molecular Function: alpha-amylase activity (GO:0004556);; Biological Process: starch catabolic process (GO:0005983);; Cellular Component: chloroplast starch grain (GO:0009569);; Cellular Component: chloroplast stroma (GO:0009570);; Biological Process: plant-type cell wall organization (GO:0009664);; Molecular Function: isoamylase activity (GO:0019156);; Biological Process: starch biosynthetic pro…	K01214|0|sot:102577824|isoamylase isoform 3; K01214 isoamylase [EC:3.2.1.68] (A)	[G]	Carbohydrate transport and metabolism	Alpha amylase, catalytic domain;; Carbohydrate-binding module 48 (Isoamylase N-terminal domain);; NADH(P)-binding;; NmrA-like family;; Complex I intermediate-associated protein 30 (CIA30);; NAD dependent epimerase/dehydratase family;; 3-beta hydroxysteroid dehydrogenase/isomerase family	Isoamylase 3, chloroplastic (Precursor) GN=ISA3 OS=Arabidopsis thaliana (Mouse-ear cress) PE=2 SV=2	isoamylase isoform 3 [Solanum tuberosum]
c92012_graph_c0	0	1.46541	1.87277	c92012_graph_c0	--	--	Molecular Function: shikimate O-hydroxycinnamoyltransferase activity (GO:0047172);;	K13065|0|sot:102588095|shikimate O-hydroxycinnamoyltransferase-like; K13065 shikimate O-hydroxycinnamoyltransferase [EC:2.3.1.133] (A)	--	--	Transferase family	Shikimate O-hydroxycinnamoyltransferase GN=HST OS=Nicotiana tabacum (Common tobacco) PE=1 SV=1	hydroxycinnamoyl-CoA shikimate/quinate hydroxycinnamoyltransferase [Ipomoea batatas]
c90350_graph_c1	0	1.33622	1.58515	c90350_graph_c1	[R]	General function prediction only	Molecular Function: phospholipase A2 activity (GO:0004623);; Biological Process: toxin catabolic process (GO:0009407);; Biological Process: response to chitin (GO:0010200);; Biological Process: response to cyclopentenone (GO:0010583);; Molecular Function: lysophosphatidic acid acyltransferase activity (GO:0042171);; Biological Process: defense response by callose deposition (GO:0052542);; Biologi…	--	[R]	General function prediction only	Alpha/beta hydrolase family;; alpha/beta hydrolase fold;; Alpha/beta hydrolase family;; Ndr family;; Chlorophyllase enzyme;; Serine hydrolase	Probable 1-acylglycerol-3-phosphate O-acyltransferase OS=Oryza sativa subsp. japonica (Rice) PE=3 SV=3	PREDICTED: 1-acylglycerol-3-phosphate O-acyltransferase [Nicotiana tomentosiformis]
c48230_graph_c0	0	1.90634	1.48213
c90209_graph_c0	0	1.53959	1.34763	c90209_graph_c0	[I]	Lipid transport and metabolism	Biological Process: long-chain fatty acid metabolic process (GO:0001676);; Molecular Function: long-chain fatty acid-CoA ligase activity (GO:0004467);; Biological Process: fatty acid biosynthetic process (GO:0006633);; Cellular Component: chloroplast envelope (GO:0009941);; Cellular Component: membrane (GO:0016020);;	K01897|0|sot:102596335|long chain acyl-CoA synthetase 9, chloroplastic-like; K01897 long-chain acyl-CoA synthetase [EC:6.2.1.3] (A)	[I]	Lipid transport and metabolism	AMP-binding enzyme	Long chain acyl-CoA synthetase 9, chloroplastic GN=LACS9 OS=Arabidopsis thaliana (Mouse-ear cress) PE=2 SV=1	PREDICTED: long chain acyl-CoA synthetase 9, chloroplastic-like [Solanum tuberosum]
c89386_graph_c0	0	1.75161	1.67349	c89386_graph_c0	[K]	Transcription	--	K11592|0|vvi:100264308|endoribonuclease Dicer homolog 1; K11592 endoribonuclease Dicer [EC:3.1.26.-] (A)	[A]	RNA processing and modification	Ribonuclease III domain;; Ribonuclease-III-like;; PAZ domain;; Dicer dimerisation domain;; Double-stranded RNA binding motif;; double strand RNA binding domain from DEAD END PROTEIN 1;; Helicase conserved C-terminal domain;; DEAD/DEAH box helicase;; Type III restriction enzyme, res subunit;; SNF2 family N-terminal domain;; Myb-like DNA-binding domain;; Myb-like DNA-binding domain	Endoribonuclease Dicer homolog 1 GN=T25K16.4 OS=Arabidopsis thaliana (Mouse-ear cress) PE=1 SV=2	PREDICTED: endoribonuclease Dicer homolog 1 [Vitis vinifera]
c79796_graph_c0	0	1.3579	1.67389	c79796_graph_c0	[I]	Lipid transport and metabolism	Biological Process: metabolic process (GO:0008152);;	--	[V]	Defense mechanisms	alpha/beta hydrolase fold;; Carboxylesterase family;; Alpha/beta hydrolase family	Tuliposide A-converting enzyme 1, chloroplastic (Precursor) GN=TCEA1 OS=Tulipa gesneriana (Garden tulip) PE=1 SV=1	hypothetical protein MIMGU_mgv1a010621mg [Erythranthe guttata]
c63988_graph_c0	0	1.71542	1.09477	c63988_graph_c0	--	--	--	--	[R]	General function prediction only	--	--	hypothetical protein CISIN_1g020645mg [Citrus sinensis]
c74819_graph_c1	0	2.7406	2.48403	c74819_graph_c1	--	--	Molecular Function: sequence-specific DNA binding transcription factor activity (GO:0003700);; Biological Process: regulation of transcription, DNA-templated (GO:0006355);; Molecular Function: sequence-specific DNA binding (GO:0043565);;	K13424|2.44241e-47|sly:101255501|probable WRKY transcription factor 26; K13424 WRKY transcription factor 33 (A)	--	--	WRKY DNA -binding domain	Probable WRKY transcription factor 33 GN=WRKY33 OS=Arabidopsis thaliana (Mouse-ear cress) PE=1 SV=2	SPF1 protein [Ipomoea batatas]
c95262_graph_c0	0	1.7192	1.92385	c95262_graph_c0	[U]	Intracellular trafficking, secretion, and vesicular transport	Biological Process: proteolysis (GO:0006508);; Biological Process: toxin catabolic process (GO:0009407);; Biological Process: response to ethylene (GO:0009723);; Biological Process: abscisic acid-activated signaling pathway (GO:0009738);; Biological Process: response to cyclopentenone (GO:0010583);; Cellular Component: membrane (GO:0016020);; Biological Process: methylglyoxal catabolic process to…	--	--	--	WD40-like Beta Propeller Repeat;; Dipeptidyl peptidase IV (DPP IV) N-terminal region	--	PREDICTED: uncharacterized protein LOC100264112 [Vitis vinifera]
c91450_graph_c0	0	4.43414	1.86217	c91450_graph_c0	[E]	Amino acid transport and metabolism	Cellular Component: chloroplast (GO:0009507);;	--	--	--	Domain of unknown function (DUF3411);; Prephenate dehydrogenase;; NADP oxidoreductase coenzyme F420-dependent	Arogenate dehydrogenase 1, chloroplastic (Precursor) GN=TYRAAT1 OS=Arabidopsis thaliana (Mouse-ear cress) PE=1 SV=1	PREDICTED: uncharacterized protein LOC104084841 [Nicotiana tomentosiformis]
c79534_graph_c0	0	2.09244	1.4867	c79534_graph_c0	--	--	--	--	--	--	bZIP transcription factor;; Basic region leucine zipper	Ocs element-binding factor 1 GN=OBF1 OS=Zea mays (Maize) PE=2 SV=2	bZIP transcription factor family protein [Populus trichocarpa]
c88388_graph_c0	0	1.40234	2.1687	c88388_graph_c0	--	--	--	--	[T]	Signal transduction mechanisms	Protein of unknown function (DUF568)	Cytochrome b561 and DOMON domain-containing protein At5g47530 (Precursor) GN=At5g47530 OS=Arabidopsis thaliana (Mouse-ear cress) PE=2 SV=1	PREDICTED: cytochrome b561 and DOMON domain-containing protein At5g47530-like [Nicotiana tomentosiformis]
c89974_graph_c0	0	2.82453	2.35491	c89974_graph_c0	--	--	Biological Process: metabolic process (GO:0008152);; Molecular Function: UDP-glucosyltransferase activity (GO:0035251);;	--	[GC]	--	UDP-glucoronosyl and UDP-glucosyl transferase	Scopoletin glucosyltransferase GN=TOGT1 OS=Nicotiana tabacum (Common tobacco) PE=1 SV=1	PREDICTED: scopoletin glucosyltransferase-like [Nicotiana tomentosiformis]
c41890_graph_c0	0	2.73714	2.59961	c41890_graph_c0	--	--	--	--	--	--	Protein of unknown function (DUF740)	--	PREDICTED: uncharacterized protein LOC102586963 [Solanum tuberosum]
c78262_graph_c0	0	2.95586	2.66099	c78262_graph_c0	--	--	--	--	--	--	--	Ethylene-responsive transcription factor 4 GN=ERF4 OS=Nicotiana sylvestris (Wood tobacco) PE=2 SV=1	ethylene response factor 3b [Nicotiana tabacum]
c81054_graph_c0	0	1.21999	1.25335	c81054_graph_c0	[C]	Energy production and conversion	Molecular Function: magnesium ion binding (GO:0000287);; Molecular Function: inorganic diphosphatase activity (GO:0004427);; Cellular Component: cytosol (GO:0005829);; Biological Process: phosphate-containing compound metabolic process (GO:0006796);; Cellular Component: membrane (GO:0016020);; Biological Process: response to cadmium ion (GO:0046686);;	K01507|1.68875e-88|vvi:100258490|soluble inorganic pyrophosphatase; K01507 inorganic pyrophosphatase [EC:3.6.1.1] (A)	[C]	Energy production and conversion	Inorganic pyrophosphatase	Soluble inorganic pyrophosphatase GN=PPA OS=Solanum tuberosum (Potato) PE=2 SV=1	PREDICTED: soluble inorganic pyrophosphatase [Populus euphratica]
c85768_graph_c0	0	1.57374	1.67067	c85768_graph_c0	--	--	Cellular Component: nucleus (GO:0005634);;	--	[S]	Function unknown	PPPDE putative peptidase domain	DeSI-like protein At4g17486 GN=At4g17486 OS=Arabidopsis thaliana (Mouse-ear cress) PE=2 SV=1	PREDICTED: desumoylating isopeptidase 1 [Solanum lycopersicum]
c82397_graph_c0	0	1.32569	2.09684	c82397_graph_c0	--	--	--	--	--	--	Calmodulin binding protein-like	--	PREDICTED: uncharacterized protein LOC101256576 [Solanum lycopersicum]
c86928_graph_c0	0	1.27649	3.57596	c86928_graph_c0	--	--	--	--	--	--	Domain of unknown function (DUF4408)	--	hypothetical protein MIMGU_mgv1a009532mg [Erythranthe guttata]
c79191_graph_c1	0	3.80743	3.27238	c79191_graph_c1	--	--	Biological Process: cation transport (GO:0006812);; Cellular Component: chloroplast thylakoid (GO:0009534);; Biological Process: cellular process (GO:0009987);; Biological Process: biological regulation (GO:0065007);;	--	--	--	Protein of unknown function (DUF3252)	--	PREDICTED: uncharacterized protein LOC102584581 [Solanum tuberosum]
c82935_graph_c0	0	2.28346	2.90112	c82935_graph_c0	[V]	Defense mechanisms	Biological Process: drug transmembrane transport (GO:0006855);; Molecular Function: drug transmembrane transporter activity (GO:0015238);; Molecular Function: antiporter activity (GO:0015297);; Cellular Component: membrane (GO:0016020);;	K03327|0|sot:102604329|protein TRANSPARENT TESTA 12-like; K03327 multidrug resistance protein, MATE family (A)	[R]	General function prediction only	MatE	Protein TRANSPARENT TESTA 12 GN=F17J16_80 OS=Arabidopsis thaliana (Mouse-ear cress) PE=2 SV=1	PREDICTED: protein TRANSPARENT TESTA 12 [Nicotiana sylvestris]
c88154_graph_c0	0	1.18016	1.42598	c88154_graph_c0	--	--	--	K14488|1.10014e-55|sly:101247368|auxin-induced protein 10A5; K14488 SAUR family protein (A)	--	--	Auxin responsive protein	Auxin-induced protein X10A OS=Glycine max (Soybean) PE=2 SV=1	PREDICTED: uncharacterized protein LOC104233609 [Nicotiana sylvestris]
c80727_graph_c0	0	1.25089	1.4259	c80727_graph_c0	--	--	Molecular Function: UDP-glucose 4-epimerase activity (GO:0003978);; Biological Process: galactose metabolic process (GO:0006012);; Biological Process: cellular metabolic process (GO:0044237);; Molecular Function: UDP-arabinose 4-epimerase activity (GO:0050373);; Molecular Function: coenzyme binding (GO:0050662);;	K12448|2.89052e-114|sly:101267862|UDP-arabinose 4-epimerase 1; K12448 UDP-arabinose 4-epimerase [EC:5.1.3.5] (A)	[M]	Cell wall/membrane/envelope biogenesis	UDP-glucose 4-epimerase C-term subunit;; NAD dependent epimerase/dehydratase family	Probable UDP-arabinose 4-epimerase 3 GN=At4g20460 OS=Arabidopsis thaliana (Mouse-ear cress) PE=2 SV=3	PREDICTED: UDP-arabinose 4-epimerase 1 [Nicotiana sylvestris]
c88071_graph_c0	0	3.64695	2.97036	c88071_graph_c0	--	--	Molecular Function: heat shock protein binding (GO:0031072);; Molecular Function: unfolded protein binding (GO:0051082);;	--	--	--	--	--	PREDICTED: uncharacterized protein LOC102590323 [Solanum tuberosum]
c83988_graph_c0	0	1.29253	1.27323	c83988_graph_c0	--	--	Molecular Function: anthranilate N-benzoyltransferase activity (GO:0047672);;	--	--	--	Transferase family	BAHD acyltransferase DCR GN=MRO11.2 OS=Arabidopsis thaliana (Mouse-ear cress) PE=2 SV=1	PREDICTED: uncharacterized acetyltransferase At3g50280 [Nicotiana sylvestris]
c80275_graph_c0	0	1.98157	2.10622	c80275_graph_c0	--	--	--	--	--	--	--	--	PREDICTED: uncharacterized protein C21orf59 homolog isoform X2 [Solanum tuberosum]
c76271_graph_c0	0	2.18406	2.69978	c76271_graph_c0	--	--	Cellular Component: chloroplast (GO:0009507);;	--	--	--	Wound-induced protein	--	hypothetical protein POPTR_0004s03330g [Populus trichocarpa]
c91953_graph_c0	0	1.68118	2.6507	c91953_graph_c0	--	--	Biological Process: metabolic process (GO:0008152);; Molecular Function: transferase activity, transferring phosphorus-containing groups (GO:0016772);;	--	--	--	Leucine Rich Repeat;; Leucine Rich repeats (2 copies);; Leucine rich repeat;; Leucine rich repeat N-terminal domain;; Leucine Rich repeat;; Leucine rich repeat	Probable LRR receptor-like serine/threonine-protein kinase At4g37250 (Precursor) GN=At4g37250 OS=Arabidopsis thaliana (Mouse-ear cress) PE=2 SV=1	PREDICTED: probable LRR receptor-like serine/threonine-protein kinase At4g37250 [Nicotiana tomentosiformis]
c74773_graph_c0	0	1.96752	2.35839	c74773_graph_c0	--	--	Molecular Function: aspartic-type endopeptidase activity (GO:0004190);; Biological Process: proteolysis (GO:0006508);;	--	[O]	Posttranslational modification, protein turnover, chaperones	--	Aspartic proteinase PCS1 (Precursor) GN=T7H20.240 OS=Arabidopsis thaliana (Mouse-ear cress) PE=2 SV=1	unnamed protein product [Coffea canephora]
c85734_graph_c0	0	1.95633	2.84134	c85734_graph_c0	--	--	--	--	--	--	--	--	PREDICTED: uncharacterized protein LOC104225578 [Nicotiana sylvestris]
c55887_graph_c0	0	1.5534	3.19266	c55887_graph_c0	[M]	Cell wall/membrane/envelope biogenesis	Biological Process: sucrose metabolic process (GO:0005985);; Biological Process: biosynthetic process (GO:0009058);; Molecular Function: sucrose synthase activity (GO:0016157);;	K00695|6.58681e-26|sot:102577594|SS16, sus4; Sucrose synthase (EC:2.4.1.13); K00695 sucrose synthase [EC:2.4.1.13] (A)	[M]	Cell wall/membrane/envelope biogenesis	--	Sucrose synthase OS=Solanum lycopersicum (Tomato) PE=2 SV=1	PREDICTED: sucrose synthase [Nicotiana sylvestris]
c91529_graph_c0	0	2.56363	2.34555	c91529_graph_c0	--	--	Molecular Function: sequence-specific DNA binding transcription factor activity (GO:0003700);; Biological Process: regulation of transcription, DNA-templated (GO:0006355);; Molecular Function: sequence-specific DNA binding (GO:0043565);;	K13424|1.88986e-138|tcc:TCM_042240|WRKY DNA-binding protein 33 isoform 1; K13424 WRKY transcription factor 33 (A)	--	--	WRKY DNA -binding domain	Probable WRKY transcription factor 33 GN=WRKY33 OS=Arabidopsis thaliana (Mouse-ear cress) PE=1 SV=2	SPF1 protein [Ipomoea batatas]
c88213_graph_c1	0	2.18803	2.41084	c88213_graph_c1	--	--	--	K15015|7.3766e-123|sly:101267002|vacuolar amino acid transporter 1; K15015 solute carrier family 32 (vesicular inhibitory amino acid transporter) (A)	[E]	Amino acid transport and metabolism	Transmembrane amino acid transporter protein;; Transmembrane amino acid transporter protein	--	PREDICTED: vacuolar amino acid transporter 1 isoform X6 [Nicotiana sylvestris]
c84990_graph_c0	0	1.40608	1.14165	c84990_graph_c0	[I]	Lipid transport and metabolism	Biological Process: metabolic process (GO:0008152);; Molecular Function: isomerase activity (GO:0016853);;	--	[I]	Lipid transport and metabolism	Enoyl-CoA hydratase/isomerase family;; Enoyl-CoA hydratase/isomerase family	1,4-dihydroxy-2-naphthoyl-CoA synthase, peroxisomal GN=MENB OS=Arabidopsis thaliana (Mouse-ear cress) PE=1 SV=2	PREDICTED: probable enoyl-CoA hydratase, mitochondrial isoform X2 [Nicotiana sylvestris]
c79648_graph_c0	0	1.06216	1.85005	c79648_graph_c0	--	--	Biological Process: metabolic process (GO:0008152);; Molecular Function: trans-zeatin O-beta-D-glucosyltransferase activity (GO:0050403);; Molecular Function: cis-zeatin O-beta-D-glucosyltransferase activity (GO:0050502);;	--	[GC]	--	UDP-glucoronosyl and UDP-glucosyl transferase	7-deoxyloganetin glucosyltransferase GN=UGT85A24 OS=Gardenia jasminoides (Cape jasmine) PE=1 SV=1	UDP-glycosyltransferase 85A32 [Ipomoea batatas]
c79857_graph_c0	0	1.66172	2.34695	c79857_graph_c0	[T]	Signal transduction mechanisms	Molecular Function: catalytic activity (GO:0003824);;	K01102|0|sot:102580475|probable protein phosphatase 2C 40-like; K01102 pyruvate dehydrogenase phosphatase [EC:3.1.3.43] (A)	[T]	Signal transduction mechanisms	Protein phosphatase 2C;; Protein phosphatase 2C	Probable protein phosphatase 2C 40 GN=At3g16560 OS=Arabidopsis thaliana (Mouse-ear cress) PE=2 SV=1	PREDICTED: probable protein phosphatase 2C 40 [Nicotiana tomentosiformis]
c74962_graph_c0	0	1.5149	1.62608	c74962_graph_c0	--	--	--	K14684|0|sot:102596075|mitochondrial adenine nucleotide transporter ADNT1-like; K14684 solute carrier family 25 (mitochondrial phosphate transporter), member 23/24/25/41 (A)	[C]	Energy production and conversion	Mitochondrial carrier protein	Mitochondrial adenine nucleotide transporter ADNT1 OS=Arabidopsis thaliana (Mouse-ear cress) PE=2 SV=1	PREDICTED: mitochondrial adenine nucleotide transporter ADNT1-like [Solanum tuberosum]
c84212_graph_c0	0	1.16589	1.07845	c84212_graph_c0	[R]	General function prediction only	Molecular Function: GTP binding (GO:0005525);; Cellular Component: plasma membrane (GO:0005886);; Biological Process: small GTPase mediated signal transduction (GO:0007264);; Biological Process: protein transport (GO:0015031);;	K07904|1.63824e-115|sot:102599653|ras-related protein RABA6a-like; K07904 Ras-related protein Rab-11A (A)	[U]	Intracellular trafficking, secretion, and vesicular transport	Ras family;; Miro-like protein;; ADP-ribosylation factor family	Ras-related protein RABA6b GN=RABA6B OS=Arabidopsis thaliana (Mouse-ear cress) PE=2 SV=2	PREDICTED: ras-related protein RABA6a-like [Nicotiana sylvestris]
c94909_graph_c0	0	1.61565	1.46075	c94909_graph_c0	[GEPR]	--	--	--	[R]	General function prediction only	Vitamin B6 photo-protection and homoeostasis;; Sugar (and other) transporter;; Major Facilitator Superfamily;; Heavy-metal-associated domain	Protein root UVB sensitive 4 {ECO:0000303|PubMed:19515790} OS=Arabidopsis thaliana (Mouse-ear cress) PE=2 SV=1	PREDICTED: protein root UVB sensitive 4 [Solanum lycopersicum]
c87459_graph_c0	0	1.45809	1.44313	c87459_graph_c0	--	--	--	--	--	--	--	F-box protein At2g27310 GN=At2g27310 OS=Arabidopsis thaliana (Mouse-ear cress) PE=2 SV=1	PREDICTED: F-box protein At2g27310 [Solanum lycopersicum]
c92196_graph_c0	0	2.50553	2.55816	c92196_graph_c0	[E]	Amino acid transport and metabolism	Molecular Function: transferase activity (GO:0016740);;	K16296|0|sot:102592829|uncharacterized LOC102592829; K16296 serine carboxypeptidase-like clade I [EC:3.4.16.-] (A)	[OE]	--	Serine carboxypeptidase	Serine carboxypeptidase-like 18 (Precursor) GN=SCPL18 OS=Arabidopsis thaliana (Mouse-ear cress) PE=2 SV=2	PREDICTED: serine carboxypeptidase-like 7 isoform X2 [Nicotiana tomentosiformis]
c89449_graph_c0	0	1.02778	1.24648	c89449_graph_c0	[R]	General function prediction only	--	K03364|0|sly:101250720|ccs52A; protein FIZZY-RELATED 2; K03364 cell division cycle 20-like protein 1, cofactor of APC complex (A)	[DO]	--	WD domain, G-beta repeat;; Eukaryotic translation initiation factor eIF2A;; Staygreen protein	Protein FIZZY-RELATED 2 GN=F7H19.90 OS=Arabidopsis thaliana (Mouse-ear cress) PE=1 SV=1	PREDICTED: protein FIZZY-RELATED 2 [Solanum lycopersicum]
c85613_graph_c0	0	1.09946	2.48129	c85613_graph_c0	[C]	Energy production and conversion	Molecular Function: FMN binding (GO:0010181);; Molecular Function: oxidoreductase activity (GO:0016491);; Biological Process: oxidation-reduction process (GO:0055114);;	K05894|0|cit:102622863|12-oxophytodienoate reductase 2-like; K05894 12-oxophytodienoic acid reductase [EC:1.3.1.42] (A)	[CR]	--	NADH:flavin oxidoreductase / NADH oxidase family	12-oxophytodienoate reductase 2 GN=OPR2 OS=Arabidopsis thaliana (Mouse-ear cress) PE=1 SV=2	PREDICTED: 12-oxophytodienoate reductase 2-like isoform X1 [Citrus sinensis]
c81661_graph_c0	0	1.7413	1.84617	c81661_graph_c0	[QR]	--	Biological Process: lignin biosynthetic process (GO:0009809);; Molecular Function: catechol O-methyltransferase activity (GO:0016206);; Biological Process: methylation (GO:0032259);; Molecular Function: protein dimerization activity (GO:0046983);; Molecular Function: caffeate O-methyltransferase activity (GO:0047763);;	K13066|8.55353e-167|sly:101251452|caffeic acid 3-O-methyltransferase; K13066 caffeic acid 3-O-methyltransferase [EC:2.1.1.68] (A)	[R]	General function prediction only	O-methyltransferase;; Dimerisation domain	Caffeic acid 3-O-methyltransferase GN=COMT OS=Capsicum annuum (Bell pepper) PE=2 SV=2	Caffeic acid 3-O-methyltransferase [Ipomoea nil]
c95456_graph_c0	0	1.09081	1.11688	c95456_graph_c0	[RTKL]	--	Molecular Function: protein serine/threonine kinase activity (GO:0004674);; Molecular Function: ATP binding (GO:0005524);; Biological Process: protein phosphorylation (GO:0006468);; Biological Process: recognition of pollen (GO:0048544);;	--	--	--	Protein kinase domain;; Protein tyrosine kinase;; D-mannose binding lectin;; S-locus glycoprotein family	G-type lectin S-receptor-like serine/threonine-protein kinase At5g24080 (Precursor) GN=At5g24080 OS=Arabidopsis thaliana (Mouse-ear cress) PE=2 SV=1	PREDICTED: G-type lectin S-receptor-like serine/threonine-protein kinase At5g24080-like isoform X1 [Solanum tuberosum]
c93557_graph_c0	0	1.34052	1.4053	c93557_graph_c0	--	--	--	--	--	--	--	--	PREDICTED: uncharacterized protein YGR130C [Nicotiana tomentosiformis]
c90394_graph_c0	0	3.76716	3.15189	c90394_graph_c0	[H]	Coenzyme transport and metabolism	Molecular Function: trans-hexaprenyltranstransferase activity (GO:0000010);; Biological Process: isoprenoid biosynthetic process (GO:0008299);; Biological Process: photosynthesis (GO:0015979);;	K05356|0|pop:POPTR_0001s38950g|POPTRDRAFT_550337; solanesyl diphosphate synthase family protein; K05356 all-trans-nonaprenyl-diphosphate synthase [EC:2.5.1.84 2.5.1.85] (A)	[H]	Coenzyme transport and metabolism	Polyprenyl synthetase	Solanesyl diphosphate synthase 2, chloroplastic (Precursor) GN=F20D23.25 OS=Arabidopsis thaliana (Mouse-ear cress) PE=1 SV=1	PREDICTED: probable solanesyl-diphosphate synthase 3, chloroplastic isoform X1 [Sesamum indicum]
c90450_graph_c0	0	2.75821	1.67816	c90450_graph_c0	[R]	General function prediction only	Molecular Function: hydrolase activity (GO:0016787);;	--	[R]	General function prediction only	Alpha/beta hydrolase family;; Alpha/beta hydrolase family;; alpha/beta hydrolase fold;; Uncharacterised conserved protein (DUF2305)	Pheophytinase, chloroplastic (Precursor) GN=MAC12.25 OS=Arabidopsis thaliana (Mouse-ear cress) PE=1 SV=1	hypothetical protein POPTR_0009s05960g [Populus trichocarpa]
c94940_graph_c0	0	1.94149	2.55503	c94940_graph_c0	--	--	--	K17710|0|sot:102578994|pentatricopeptide repeat-containing protein At5g21222-like; K17710 pentatricopeptide repeat domain-containing protein 1 (A)	[R]	General function prediction only	PPR repeat family;; PPR repeat;; PPR repeat;; Pentatricopeptide repeat domain;; Evolutionarily conserved signalling intermediate in Toll pathway;; Tetratricopeptide repeat;; Mitochondrial ATPase expression	Pentatricopeptide repeat-containing protein At5g21222 GN=ATC401 OS=Arabidopsis thaliana (Mouse-ear cress) PE=2 SV=1	leaf protein [Ipomoea nil]
c86313_graph_c0	0	2.33668	2.32349	c86313_graph_c0	[C]	Energy production and conversion	Molecular Function: alcohol dehydrogenase (NAD) activity (GO:0004022);; Molecular Function: zinc ion binding (GO:0008270);; Biological Process: oxidation-reduction process (GO:0055114);;	K00121|4.98683e-28|sot:102584141|alcohol dehydrogenase-like 1-like; K00121 S-(hydroxymethyl)glutathione dehydrogenase / alcohol dehydrogenase [EC:1.1.1.284 1.1.1.1] (A)	[Q]	Secondary metabolites biosynthesis, transport and catabolism	--	Alcohol dehydrogenase-like 1 GN=At1g22430 OS=Arabidopsis thaliana (Mouse-ear cress) PE=2 SV=1	alcohol dehydrogenase [Ipomoea nil]
c77194_graph_c0	0	1.26188	1.20531	c77194_graph_c0	[RTKL]	--	Molecular Function: protein serine/threonine kinase activity (GO:0004674);; Molecular Function: ATP binding (GO:0005524);; Biological Process: protein phosphorylation (GO:0006468);; Biological Process: signal transduction (GO:0007165);;	--	[T]	Signal transduction mechanisms	Protein kinase domain;; NAF domain;; Protein tyrosine kinase	CBL-interacting serine/threonine-protein kinase 5 GN=T30N20.200 OS=Arabidopsis thaliana (Mouse-ear cress) PE=2 SV=1	PREDICTED: CBL-interacting serine/threonine-protein kinase 5-like [Solanum lycopersicum]
c70199_graph_c0	0	1.94922	1.26304	c70199_graph_c0	--	--	--	--	--	--	--	--	PREDICTED: uncharacterized protein LOC100264219 [Vitis vinifera]
c95239_graph_c0	0	3.00389	2.03532	c95239_graph_c0	[V]	Defense mechanisms	Molecular Function: ATP binding (GO:0005524);; Biological Process: ATP catabolic process (GO:0006200);; Cellular Component: membrane (GO:0016020);; Molecular Function: ATPase activity (GO:0016887);;	--	[Q]	Secondary metabolites biosynthesis, transport and catabolism	ABC-2 type transporter;; ABC transporter;; Plant PDR ABC transporter associated;; ABC-transporter extracellular N-terminal;; AAA domain;; ATPase family associated with various cellular activities (AAA)	ABC transporter G family member 36 GN=F23H11.19 OS=Arabidopsis thaliana (Mouse-ear cress) PE=1 SV=1	PREDICTED: ABC transporter G family member 35-like [Nicotiana sylvestris]
c92283_graph_c0	0	1.85417	1.21681	c92283_graph_c0	--	--	--	--	--	--	Lipase (class 3)	--	PREDICTED: uncharacterized protein LOC105163063 isoform X1 [Sesamum indicum]
c77447_graph_c0	0	3.4875	3.26989	c77447_graph_c0	--	--	Biological Process: multicellular organismal development (GO:0007275);; Biological Process: response to light stimulus (GO:0009416);; Biological Process: cellular process (GO:0009987);; Biological Process: regulation of biological process (GO:0050789);;	--	--	--	F-box domain	Phytochrome A-associated F-box protein GN=EID1 OS=Arabidopsis thaliana (Mouse-ear cress) PE=1 SV=2	PREDICTED: phytochrome A-associated F-box protein [Nicotiana tomentosiformis]
c72069_graph_c0	0	2.84811	1.39775	c72069_graph_c0	--	--	--	--	--	--	Protein of unknown function (DUF581)	--	PREDICTED: uncharacterized protein LOC105156884 [Sesamum indicum]
c92467_graph_c0	0	4.4681	2.41599	c92467_graph_c0	[G]	Carbohydrate transport and metabolism	Molecular Function: sucrose alpha-glucosidase activity (GO:0004575);; Cellular Component: vacuole (GO:0005773);; Biological Process: sucrose metabolic process (GO:0005985);; Cellular Component: integral component of membrane (GO:0016021);;	K01193|0|sot:102577489|PAIN-1; beta-fructosidase; K01193 beta-fructofuranosidase [EC:3.2.1.26] (A)	[G]	Carbohydrate transport and metabolism	Glycosyl hydrolases family 32 N-terminal domain;; Glycosyl hydrolases family 32 C terminal	Acid beta-fructofuranosidase AIV-18 OS=Capsicum annuum (Bell pepper) PE=2 SV=1	soluble acid invertase FRUCT2 [Ipomoea batatas]
c95420_graph_c1	0	2.36893	2.05185	c95420_graph_c1	[R]	General function prediction only	--	--	[ODR]	--	TPR repeat;; PB1 domain;; Tetratricopeptide repeat;; Tetratricopeptide repeat;; Tetratricopeptide repeat;; Tetratricopeptide repeat	TPR repeat-containing thioredoxin TTL4 GN=TTL4 OS=Arabidopsis thaliana (Mouse-ear cress) PE=2 SV=1	PREDICTED: uncharacterized protein LOC104113024 [Nicotiana tomentosiformis]
c73253_graph_c0	0	2.62609	2.02137	c73253_graph_c0	--	--	Molecular Function: protein binding (GO:0005515);; Cellular Component: nucleus (GO:0005634);; Cellular Component: plasma membrane (GO:0005886);; Cellular Component: plasmodesma (GO:0009506);; Biological Process: heat acclimation (GO:0010286);; Molecular Function: metal ion binding (GO:0046872);;	--	[P]	Inorganic ion transport and metabolism	Heavy-metal-associated domain	Heavy metal-associated isoprenylated plant protein 26 (Precursor) GN=F20M13.140 OS=Arabidopsis thaliana (Mouse-ear cress) PE=1 SV=1	PREDICTED: heavy metal-associated isoprenylated plant protein 26-like [Sesamum indicum]
c82036_graph_c1	0	1.63158	1.44973	c82036_graph_c1	[I]	Lipid transport and metabolism	Biological Process: mitotic cell cycle (GO:0000278);; Biological Process: long-chain fatty acid metabolic process (GO:0001676);; Biological Process: defense response to insect (GO:0002213);; Molecular Function: long-chain fatty acid-CoA ligase activity (GO:0004467);; Cellular Component: peroxisome (GO:0005777);; Biological Process: RNA processing (GO:0006396);; Biological Process: fatty acid bios…	K01897|0|sly:101268145|long chain acyl-CoA synthetase 6, peroxisomal-like; K01897 long-chain acyl-CoA synthetase [EC:6.2.1.3] (A)	[I]	Lipid transport and metabolism	AMP-binding enzyme;; AMP-binding enzyme	Long chain acyl-CoA synthetase 7, peroxisomal GN=LACS7 OS=Arabidopsis thaliana (Mouse-ear cress) PE=1 SV=2	PREDICTED: long chain acyl-CoA synthetase 6, peroxisomal isoform X1 [Nicotiana sylvestris]
c83693_graph_c0	0	1.96143	1.13794	c83693_graph_c0	[GEPR]	--	--	--	[R]	General function prediction only	Sugar (and other) transporter	Organic cation/carnitine transporter 7 GN=MGH6.16 OS=Arabidopsis thaliana (Mouse-ear cress) PE=2 SV=1	PREDICTED: organic cation/carnitine transporter 7 [Nicotiana tomentosiformis]
c92039_graph_c0	0	1.58977	2.66074	c92039_graph_c0	--	--	--	--	[Q]	Secondary metabolites biosynthesis, transport and catabolism	Cytochrome P450;; Cytochrome P450	Cytochrome P450 71A1 GN=CYP71A1 OS=Persea americana (Avocado) PE=1 SV=2	PREDICTED: cytochrome P450 CYP736A12-like [Solanum lycopersicum]
c69916_graph_c0	0	1.45822	1.05731	c69916_graph_c0	[E]	Amino acid transport and metabolism	Molecular Function: 3-phosphoshikimate 1-carboxyvinyltransferase activity (GO:0003866);; Biological Process: aromatic amino acid family biosynthetic process (GO:0009073);; Biological Process: chorismate biosynthetic process (GO:0009423);; Cellular Component: chloroplast (GO:0009507);;	K00800|3.6073e-26|sot:102600915|3-phosphoshikimate 1-carboxyvinyltransferase, chloroplastic-like; K00800 3-phosphoshikimate 1-carboxyvinyltransferase [EC:2.5.1.19] (A)	[E]	Amino acid transport and metabolism	--	3-phosphoshikimate 1-carboxyvinyltransferase, chloroplastic (Precursor) OS=Solanum lycopersicum (Tomato) PE=2 SV=1	PREDICTED: 3-phosphoshikimate 1-carboxyvinyltransferase 2 [Nelumbo nucifera]
c78560_graph_c0	0	1.28043	1.65095	c78560_graph_c0	[M]	Cell wall/membrane/envelope biogenesis	--	--	--	--	Glycosyl hydrolases family 28;; Pectate lyase superfamily protein	Probable polygalacturonase OS=Vitis vinifera (Grape) PE=1 SV=1	PREDICTED: probable polygalacturonase isoform X1 [Nicotiana sylvestris]
c80808_graph_c0	0	2.99962	3.05972	c80808_graph_c0	--	--	Cellular Component: intracellular (GO:0005622);; Molecular Function: zinc ion binding (GO:0008270);;	--	--	--	B-box zinc finger	B-box zinc finger protein 19 {ECO:0000303|PubMed:19920209} OS=Arabidopsis thaliana (Mouse-ear cress) PE=2 SV=1	PREDICTED: zinc finger protein CONSTANS-LIKE 1-like isoform X1 [Nicotiana sylvestris]
c75306_graph_c0	0	2.0729	1.63614	c75306_graph_c0	--	--	Cellular Component: integral component of membrane (GO:0016021);;	K13347|3.88726e-74|tcc:TCM_020939|Peroxisomal membrane 22 kDa (Mpv17/PMP22) family protein isoform 1; K13347 peroxisomal membrane protein 2 (A)	[R]	General function prediction only	--	Peroxisomal membrane protein PMP22 GN=PMP22 OS=Arabidopsis thaliana (Mouse-ear cress) PE=1 SV=1	PREDICTED: peroxisomal membrane protein PMP22 [Nicotiana tomentosiformis]
c83380_graph_c0	0	1.40122	1.27732	c83380_graph_c0	--	--	--	--	--	--	Domain of unknown function (DUF4408);; Cotton fibre expressed protein	--	PREDICTED: uncharacterized protein LOC102585998 [Solanum tuberosum]
c81028_graph_c1	0	1.08096	1.02759	c81028_graph_c1	[P]	Inorganic ion transport and metabolism	Molecular Function: ferroxidase activity (GO:0004322);; Cellular Component: mitochondrion (GO:0005739);; Molecular Function: ferric iron binding (GO:0008199);; Biological Process: aerobic respiration (GO:0009060);; Biological Process: iron-sulfur cluster assembly (GO:0016226);; Biological Process: response to hydrogen peroxide (GO:0042542);; Biological Process: cotyledon development (GO:0048825);…	--	[P]	Inorganic ion transport and metabolism	--	Frataxin, mitochondrial (Precursor) GN=FH OS=Arabidopsis thaliana (Mouse-ear cress) PE=2 SV=2	hypothetical protein MIMGU_mgv1a014139mg [Erythranthe guttata]
c70341_graph_c0	0	2.29988	1.98398	c70341_graph_c0	[R]	General function prediction only	Molecular Function: oxidoreductase activity (GO:0016491);; Biological Process: oxidation-reduction process (GO:0055114);;	--	[R]	General function prediction only	Aldo/keto reductase family	Methylecgonone reductase OS=Erythroxylum coca (Coca plant) PE=1 SV=1	PREDICTED: methylecgonone reductase-like [Solanum tuberosum]
c91687_graph_c0	0	3.01439	1.89287	c91687_graph_c0	--	--	--	--	[L]	Replication, recombination and repair	DDE superfamily endonuclease	--	PREDICTED: uncharacterized protein LOC104218834 [Nicotiana sylvestris]
c94563_graph_c1	0	1.38944	1.16769	c94563_graph_c1	[E]	Amino acid transport and metabolism	Molecular Function: 3-dehydroquinate synthase activity (GO:0003856);; Cellular Component: endosome (GO:0005768);; Cellular Component: Golgi apparatus (GO:0005794);; Cellular Component: trans-Golgi network (GO:0005802);; Biological Process: ubiquinone biosynthetic process (GO:0006744);; Biological Process: aromatic amino acid family biosynthetic process (GO:0009073);; Cellular Component: chloropla…	K01735|0|sly:544273|AROB, DHQS; dehydroquinate synthase (EC:4.2.3.4); K01735 3-dehydroquinate synthase [EC:4.2.3.4] (A)	[E]	Amino acid transport and metabolism	3-dehydroquinate synthase;; Iron-containing alcohol dehydrogenase;; Iron-containing alcohol dehydrogenase	3-dehydroquinate synthase, chloroplastic (Precursor) GN=LOC544273 OS=Solanum lycopersicum (Tomato) PE=2 SV=1	PREDICTED: 3-dehydroquinate synthase, chloroplastic [Nicotiana tomentosiformis]
c88502_graph_c0	0	3.26265	2.19758	c88502_graph_c0	[E]	Amino acid transport and metabolism	Molecular Function: prephenate dehydrogenase (NADP+) activity (GO:0004665);; Biological Process: tyrosine biosynthetic process (GO:0006571);; Molecular Function: prephenate dehydrogenase activity (GO:0008977);; Biological Process: oxidation-reduction process (GO:0055114);;	K15227|0|sot:102579802|arogenate dehydrogenase 2, chloroplastic-like; K15227 arogenate dehydrogenase (NADP+), plant [EC:1.3.1.78] (A)	[E]	Amino acid transport and metabolism	Prephenate dehydrogenase;; NADP oxidoreductase coenzyme F420-dependent;; NAD binding domain of 6-phosphogluconate dehydrogenase;; Oxidoreductase family, NAD-binding Rossmann fold	Arogenate dehydrogenase 2, chloroplastic (Precursor) GN=TYRAAT2 OS=Arabidopsis thaliana (Mouse-ear cress) PE=1 SV=1	PREDICTED: arogenate dehydrogenase 2, chloroplastic-like [Nicotiana sylvestris]
c94698_graph_c0	0	2.26615	1.15147	c94698_graph_c0	--	--	Biological Process: lipid metabolic process (GO:0006629);; Molecular Function: hydrolase activity (GO:0016787);;	K14674|0|sly:101263951|triacylglycerol lipase SDP1; K14674 TAG lipase / steryl ester hydrolase / phospholipase A2 / LPA acyltransferase [EC:3.1.1.3 3.1.1.13 3.1.1.4 2.3.1.51] (A)	[R]	General function prediction only	Domain of unknown function (DUF3336);; Patatin-like phospholipase	Triacylglycerol lipase SDP1 GN=SDP1 OS=Arabidopsis thaliana (Mouse-ear cress) PE=1 SV=1	PREDICTED: triacylglycerol lipase SDP1-like [Nicotiana tomentosiformis]
c94107_graph_c0	0	1.35793	1.4615	c94107_graph_c0	--	--	--	--	--	--	--	--	PREDICTED: uncharacterized protein LOC104218788 [Nicotiana sylvestris]
c91742_graph_c0	0	1.19966	1.10238	c91742_graph_c0	--	--	Molecular Function: SNAP receptor activity (GO:0005484);; Biological Process: intracellular protein transport (GO:0006886);; Cellular Component: membrane (GO:0016020);; Biological Process: vesicle-mediated transport (GO:0016192);;	K08486|7.35776e-162|sly:101262338|syntaxin-121-like; K08486 syntaxin 1B/2/3 (A)	[U]	Intracellular trafficking, secretion, and vesicular transport	SNARE domain;; Syntaxin	Syntaxin-121 GN=F26K24.11 OS=Arabidopsis thaliana (Mouse-ear cress) PE=1 SV=1	PREDICTED: syntaxin-121-like [Solanum lycopersicum]
c77748_graph_c1	0	3.81539	2.58953	c77748_graph_c1	--	--	--	--	[R]	General function prediction only	C2H2-type zinc finger	Zinc finger protein ZAT10 GN=T22C5.18 OS=Arabidopsis thaliana (Mouse-ear cress) PE=2 SV=1	PREDICTED: zinc finger protein ZAT10-like [Nicotiana tomentosiformis]
c68584_graph_c0	0	3.34348	1.93241	c68584_graph_c0	[R]	General function prediction only	Biological Process: metabolic process (GO:0008152);; Molecular Function: hydrolase activity (GO:0016787);;	--	[R]	General function prediction only	Haloacid dehalogenase-like hydrolase;; haloacid dehalogenase-like hydrolase;; HAD-hyrolase-like	Haloacid dehalogenase-like hydrolase domain-containing protein Sgpp GN=SGPP OS=Arabidopsis thaliana (Mouse-ear cress) PE=1 SV=2	PREDICTED: haloacid dehalogenase-like hydrolase domain-containing protein Sgpp isoform X2 [Solanum lycopersicum]
c84864_graph_c0	0	1.53636	1.02898	c84864_graph_c0	[S]	Function unknown	--	--	[S]	Function unknown	Protein of unknown function (DUF1624)	--	PREDICTED: heparan-alpha-glucosaminide N-acetyltransferase-like isoform X1 [Sesamum indicum]
c82315_graph_c0	0	3.70241	4.64714	c82315_graph_c0	--	--	--	K15382|5.79146e-98|sly:101255592|bidirectional sugar transporter N3; K15382 solute carrier family 50 (sugar transporter) (A)	[R]	General function prediction only	Sugar efflux transporter for intercellular exchange	Bidirectional sugar transporter SWEET12 GN=MQM1.8 OS=Arabidopsis thaliana (Mouse-ear cress) PE=1 SV=1	PREDICTED: bidirectional sugar transporter N3 [Solanum lycopersicum]
c80245_graph_c0	0	2.07358	2.06052	c80245_graph_c0	[E]	Amino acid transport and metabolism	Molecular Function: catalytic activity (GO:0003824);; Biological Process: metabolic process (GO:0008152);; Cellular Component: chloroplast (GO:0009507);;	K08234|2.26718e-102|sot:102590608|uncharacterized LOC102590608; K08234 glyoxylase I family protein (A)	--	--	--	--	PREDICTED: uncharacterized protein LOC104214458 [Nicotiana sylvestris]
c84502_graph_c0	0	1.7108	1.45454	c84502_graph_c0	[T]	Signal transduction mechanisms	Molecular Function: protein serine/threonine phosphatase activity (GO:0004722);; Biological Process: protein dephosphorylation (GO:0006470);; Cellular Component: protein serine/threonine phosphatase complex (GO:0008287);; Biological Process: response to chitin (GO:0010200);; Molecular Function: metal ion binding (GO:0046872);;	K14803|0|sot:102592367|probable protein phosphatase 2C 47-like; K14803 protein phosphatase 2C homolog 2/3 [EC:3.1.3.16] (A)	[T]	Signal transduction mechanisms	Protein phosphatase 2C;; Protein phosphatase 2C;; Polyketide cyclase / dehydrase and lipid transport;; Polyketide cyclase / dehydrase and lipid transport	Probable protein phosphatase 2C 49 GN=At3g62260 OS=Arabidopsis thaliana (Mouse-ear cress) PE=2 SV=1	PREDICTED: probable protein phosphatase 2C 47 isoform X1 [Nicotiana tomentosiformis]
c89979_graph_c0	0	1.27522	1.30525	c89979_graph_c0	[IR]	--	Molecular Function: ceramide kinase activity (GO:0001729);; Molecular Function: diacylglycerol kinase activity (GO:0004143);; Biological Process: protein kinase C-activating G-protein coupled receptor signaling pathway (GO:0007205);; Biological Process: phosphorylation (GO:0016310);;	K04718|0|sot:102590865|sphingosine kinase 2-like; K04718 sphingosine kinase [EC:2.7.1.91] (A)	[IT]	--	Diacylglycerol kinase catalytic domain	Sphingosine kinase 1 GN=SPHK1 OS=Arabidopsis thaliana (Mouse-ear cress) PE=1 SV=1	PREDICTED: sphingosine kinase 1-like isoform X1 [Nicotiana sylvestris]
c85071_graph_c0	0	1.36043	1.08263	c85071_graph_c0	--	--	--	--	--	--	Protein of unknown function, DUF538	Uncharacterized protein At5g01610 GN=At5g01610 OS=Arabidopsis thaliana (Mouse-ear cress) PE=1 SV=1	PREDICTED: uncharacterized protein At5g01610 [Sesamum indicum]
c83070_graph_c0	0	2.15591	1.10887
c87427_graph_c0	0	1.80105	1.42125	c87427_graph_c0	[O]	Posttranslational modification, protein turnover, chaperones	--	--	[O]	Posttranslational modification, protein turnover, chaperones	DnaJ domain;; Thioredoxin-like domain	DnaJ protein ERDJ3A (Precursor) GN=T16O11.7 OS=Arabidopsis thaliana (Mouse-ear cress) PE=1 SV=1	PREDICTED: dnaJ protein ERDJ3A [Nicotiana sylvestris]
c66369_graph_c0	0	1.42516	1.62859
c80429_graph_c0	0	2.71175	2.24273	c80429_graph_c0	--	--	--	--	--	--	Late embryogenesis abundant protein	Protein YLS9 GN=F11F19.11 OS=Arabidopsis thaliana (Mouse-ear cress) PE=2 SV=1	hin1 like protein [Capsicum chinense]
c78187_graph_c0	0	1.25403	1.24714	c78187_graph_c0	--	--	--	--	[R]	General function prediction only	SNARE associated Golgi protein	Vacuole membrane protein KMS1 {ECO:0000303|PubMed:21294794} OS=Arabidopsis thaliana (Mouse-ear cress) PE=1 SV=1	PREDICTED: LOW QUALITY PROTEIN: vacuole membrane protein 1-like [Citrus sinensis]
c84400_graph_c0	0	1.95012	1.55303	c84400_graph_c0	[S]	Function unknown	Cellular Component: chloroplast envelope (GO:0009941);;	--	--	--	Uncharacterized protein family, UPF0114	--	PREDICTED: uncharacterized protein LOC105164999 [Sesamum indicum]
c81333_graph_c0	0	2.23892	3.69706	c81333_graph_c0	--	--	Cellular Component: intracellular (GO:0005622);; Molecular Function: zinc ion binding (GO:0008270);;	--	--	--	B-box zinc finger	B-box zinc finger protein 32 {ECO:0000303|PubMed:19920209} OS=Arabidopsis thaliana (Mouse-ear cress) PE=1 SV=1	PREDICTED: zinc finger protein CONSTANS-LIKE 1-like isoform X2 [Sesamum indicum]
c86579_graph_c0	0	2.06231	1.49451	c86579_graph_c0	--	--	Molecular Function: acetylglucosaminyltransferase activity (GO:0008375);; Cellular Component: membrane (GO:0016020);;	--	--	--	Core-2/I-Branching enzyme;; Core-2/I-Branching enzyme	--	PREDICTED: uncharacterized protein LOC104120416 [Nicotiana tomentosiformis]
c88125_graph_c0	0	1.76439	1.17374	c88125_graph_c0	[H]	Coenzyme transport and metabolism	Molecular Function: catalytic activity (GO:0003824);; Biological Process: pyridoxal phosphate biosynthetic process (GO:0042823);;	K06215|6.09706e-172|sly:101251664|probable pyridoxal biosynthesis protein PDX1.2; K06215 pyridoxal 5'-phosphate synthase pdxS subunit [EC:4.3.3.6] (A)	[H]	Coenzyme transport and metabolism	SOR/SNZ family;; Nitronate monooxygenase;; Thiazole biosynthesis protein ThiG;; Histidine biosynthesis protein;; Mitochondrial carrier protein;; Mitochondrial carrier protein	Probable pyridoxal biosynthesis protein PDX1.2 GN=MSL1.3 OS=Arabidopsis thaliana (Mouse-ear cress) PE=1 SV=1	PREDICTED: probable pyridoxal biosynthesis protein PDX1.2 [Nicotiana tomentosiformis]
c91546_graph_c0	0	1.0201	1.55724	c91546_graph_c0	[U]	Intracellular trafficking, secretion, and vesicular transport	--	K12486|3.13112e-135|sly:101266053|probable ADP-ribosylation factor GTPase-activating protein AGD11; K12486 stromal membrane-associated protein (A)	[R]	General function prediction only	Putative GTPase activating protein for Arf;; C2 domain	Probable ADP-ribosylation factor GTPase-activating protein AGD11 GN=AGD11 OS=Arabidopsis thaliana (Mouse-ear cress) PE=2 SV=1	PREDICTED: probable ADP-ribosylation factor GTPase-activating protein AGD11 [Nicotiana tomentosiformis]
c92942_graph_c0	0	1.54227	2.42301	c92942_graph_c0	--	--	Biological Process: response to stress (GO:0006950);; Biological Process: cellular process (GO:0009987);; Molecular Function: transferase activity, transferring acyl groups other than amino-acyl groups (GO:0016747);; Biological Process: organic substance biosynthetic process (GO:1901576);;	--	--	--	Transferase family	3&apos;-N-debenzoyl-2&apos;-deoxytaxol N-benzoyltransferase GN=TAX10 OS=Taxus canadensis (Canadian yew) PE=1 SV=1	EIG-I24 [Nicotiana tabacum]
c95148_graph_c0	0	1.65343	2.55473	c95148_graph_c0	[S]	Function unknown	--	--	[R]	General function prediction only	Domain of unknown function DUF221;; Late exocytosis, associated with Golgi transport;; Domain of unknown function (DUF4463)	CSC1-like protein At4g02900 GN=At4g02900 OS=Arabidopsis thaliana (Mouse-ear cress) PE=3 SV=1	unnamed protein product [Coffea canephora]
c89508_graph_c1	0	1.47408	1.82224	c89508_graph_c1	--	--	Molecular Function: peptidase activity (GO:0008233);;	--	[O]	Posttranslational modification, protein turnover, chaperones	Xylanase inhibitor N-terminal;; Eukaryotic aspartyl protease;; Xylanase inhibitor C-terminal	Aspartic proteinase-like protein 1 (Precursor) GN=At5g10080 OS=Arabidopsis thaliana (Mouse-ear cress) PE=1 SV=1	PREDICTED: aspartic proteinase-like protein 1 isoform X2 [Solanum lycopersicum]
c73200_graph_c0	0	3.38244	3.39794	c73200_graph_c0	[O]	Posttranslational modification, protein turnover, chaperones	Molecular Function: ATP binding (GO:0005524);; Cellular Component: cytoplasm (GO:0005737);; Biological Process: protein folding (GO:0006457);; Biological Process: response to stress (GO:0006950);; Molecular Function: unfolded protein binding (GO:0051082);;	K04079|0|sly:101260143|heat shock protein 83-like; K04079 molecular chaperone HtpG (A)	[O]	Posttranslational modification, protein turnover, chaperones	Hsp90 protein	Heat shock protein 83 GN=HSP83A OS=Ipomoea nil (Japanese morning glory) PE=2 SV=1	RecName: Full=Heat shock protein 83 [Ipomoea nil]
c92914_graph_c0	0	2.96886	2.24341	c92914_graph_c0	[R]	General function prediction only	Biological Process: metabolic process (GO:0008152);; Molecular Function: hydrolase activity (GO:0016787);;	--	[I]	Lipid transport and metabolism	Alpha/beta hydrolase family;; alpha/beta hydrolase fold;; Alpha/beta hydrolase family	--	PREDICTED: uncharacterized protein LOC104248408 [Nicotiana sylvestris]
c93859_graph_c0	0	2.60944	1.64402	c93859_graph_c0	[M]	Cell wall/membrane/envelope biogenesis	--	--	--	--	Glycosyltransferase family 92;; Glycosyl transferase family 2	UPF0392 protein Os08g0121900 OS=Oryza sativa subsp. japonica (Rice) PE=2 SV=1	PREDICTED: UPF0392 protein Os08g0121900-like [Nicotiana sylvestris]
c80532_graph_c0	0	1.13048	2.25279	c80532_graph_c0	--	--	Molecular Function: serine-type endopeptidase activity (GO:0004252);; Cellular Component: Golgi apparatus (GO:0005794);; Biological Process: proteolysis (GO:0006508);; Cellular Component: integral component of membrane (GO:0016021);;	--	[T]	Signal transduction mechanisms	Rhomboid family	--	RHOMBOID-like 2 [Theobroma cacao]
c55682_graph_c0	0	2.63908	2.20707	c55682_graph_c0	--	--	Cellular Component: vacuole (GO:0005773);;	--	--	--	--	--	PREDICTED: uncharacterized protein LOC105176701 [Sesamum indicum]
c90481_graph_c0	0	1.85481	1.94188	c90481_graph_c0	--	--	Molecular Function: acetylglucosaminyltransferase activity (GO:0008375);; Cellular Component: membrane (GO:0016020);; Molecular Function: protein xylosyltransferase activity (GO:0030158);;	--	[G]	Carbohydrate transport and metabolism	Core-2/I-Branching enzyme	--	PREDICTED: xylosyltransferase 2-like [Nicotiana tomentosiformis]
c84069_graph_c0	0	1.73161	2.17878	c84069_graph_c0	--	--	--	--	--	--	Domain of unknown function (DUF4228)	--	hypothetical protein L484_016842 [Morus notabilis]
c81990_graph_c0	0	2.56166	3.54646
c73235_graph_c0	0	1.46001	1.72297	c73235_graph_c0	--	--	Biological Process: water transport (GO:0006833);; Molecular Function: urea transmembrane transporter activity (GO:0015204);; Molecular Function: water channel activity (GO:0015250);; Cellular Component: integral component of membrane (GO:0016021);; Biological Process: urea transmembrane transport (GO:0071918);;	K09873|1.02489e-26|cit:102630571|aquaporin TIP1-3-like; K09873 aquaporin TIP (A)	[G]	Carbohydrate transport and metabolism	Major intrinsic protein	Probable aquaporin TIP1-2 OS=Oryza sativa subsp. japonica (Rice) PE=2 SV=1	hypothetical protein CICLE_v10032534mg [Citrus clementina]
c91645_graph_c0	0	1.60498	1.86622	c91645_graph_c0	--	--	--	--	--	--	--	--	Uncharacterized protein isoform 1 [Theobroma cacao]
c85634_graph_c0	0	1.49214	2.50503	c85634_graph_c0	--	--	--	--	--	--	Phosphate-induced protein 1 conserved region	Protein EXORDIUM-like 2 (Precursor) GN=EXL2 OS=Arabidopsis thaliana (Mouse-ear cress) PE=2 SV=1	PREDICTED: protein EXORDIUM-like 2 [Nicotiana tomentosiformis]
c73604_graph_c0	0	3.20817	2.94667	c73604_graph_c0	--	--	Molecular Function: calcium ion binding (GO:0005509);;	--	--	--	--	--	PREDICTED: uncharacterized protein LOC101257023 [Solanum lycopersicum]
c70575_graph_c0	0	4.36291	3.23971	c70575_graph_c0	--	--	--	--	--	--	--	--	PREDICTED: uncharacterized protein LOC104227928 [Nicotiana sylvestris]
c74930_graph_c0	0	2.85521	3.24783	c74930_graph_c0	--	--	Cellular Component: intracellular (GO:0005622);; Molecular Function: zinc ion binding (GO:0008270);;	--	--	--	--	Zinc finger protein CONSTANS-LIKE 2 OS=Arabidopsis thaliana (Mouse-ear cress) PE=1 SV=1	PREDICTED: zinc finger protein CONSTANS-LIKE 10-like [Nicotiana tomentosiformis]
c92114_graph_c0	0	1.47949	1.37284	c92114_graph_c0	--	--	--	--	--	--	RCD1-SRO-TAF4 (RST) plant domain;; Poly(ADP-ribose) polymerase catalytic domain	Probable inactive poly [ADP-ribose] polymerase SRO2 OS=Arabidopsis thaliana (Mouse-ear cress) PE=1 SV=1	PREDICTED: probable inactive poly [ADP-ribose] polymerase SRO5 [Nicotiana tomentosiformis]
c78363_graph_c0	0	2.21631	1.7571
c71159_graph_c0	0	4.53849	3.47445	c71159_graph_c0	--	--	Molecular Function: nucleotide binding (GO:0000166);; Molecular Function: inositol-3-phosphate synthase activity (GO:0004512);; Cellular Component: vacuole (GO:0005773);; Biological Process: inositol biosynthetic process (GO:0006021);; Biological Process: phospholipid biosynthetic process (GO:0008654);; Cellular Component: membrane (GO:0016020);; Molecular Function: ATPase activity (GO:0016887);;…	K01858|4.63558e-17|eus:EUTSA_v10025200mg|hypothetical protein; K01858 myo-inositol-1-phosphate synthase [EC:5.5.1.4] (A)	[I]	Lipid transport and metabolism	--	Inositol-3-phosphate synthase GN=INPS1 OS=Nicotiana paniculata PE=2 SV=1	myo-inositol-1-phosphate synthase [Cerastium arcticum]
c78844_graph_c0	0	1.44763	2.16124	c78844_graph_c0	[O]	Posttranslational modification, protein turnover, chaperones	--	--	[O]	Posttranslational modification, protein turnover, chaperones	DnaJ domain	Chaperone protein dnaJ 20, chloroplastic (Precursor) GN=F18A5.220 OS=Arabidopsis thaliana (Mouse-ear cress) PE=1 SV=2	PREDICTED: dnaJ homolog subfamily C member 14 [Nicotiana sylvestris]
c85444_graph_c0	0	1.28085	1.02833	c85444_graph_c0	--	--	--	--	--	--	YqaJ-like viral recombinase domain	--	PREDICTED: uncharacterized protein LOC105168366 [Sesamum indicum]
c69710_graph_c0	0	1.75522	1.86039	c69710_graph_c0	--	--	--	--	--	--	Probable lipid transfer	Non-specific lipid-transfer protein 2 {ECO:0000303|PubMed:23913675} OS=Apium graveolens var. rapaceum (Celeriac) PE=1 SV=1	unnamed protein product [Coffea canephora]
c85588_graph_c0	0	2.95338	2.82893	c85588_graph_c0	[T]	Signal transduction mechanisms	Molecular Function: phosphorelay sensor kinase activity (GO:0000155);; Molecular Function: phosphorelay response regulator activity (GO:0000156);; Molecular Function: ATP binding (GO:0005524);; Cellular Component: endoplasmic reticulum membrane (GO:0005789);; Biological Process: regulation of transcription, DNA-templated (GO:0006355);; Biological Process: ethylene-activated signaling pathway (GO:…	K14509|0|sly:543588|ETR4; ethylene receptor homolog; K14509 ethylene receptor [EC:2.7.13.-] (A)	[T]	Signal transduction mechanisms	GAF domain;; His Kinase A (phospho-acceptor) domain;; Response regulator receiver domain	Ethylene receptor 2 GN=ETR2 OS=Arabidopsis thaliana (Mouse-ear cress) PE=1 SV=2	ethylene receptor homolog [Nicotiana tabacum]
c87522_graph_c0	0	3.634	1.76916	c87522_graph_c0	[C]	Energy production and conversion	Molecular Function: aldehyde dehydrogenase [NAD(P)+] activity (GO:0004030);; Biological Process: cellular aldehyde metabolic process (GO:0006081);; Biological Process: oxidation-reduction process (GO:0055114);;	K00128|0|sot:102587253|aldehyde dehydrogenase family 3 member F1-like; K00128 aldehyde dehydrogenase (NAD+) [EC:1.2.1.3] (A)	[C]	Energy production and conversion	Aldehyde dehydrogenase family	Aldehyde dehydrogenase family 3 member F1 GN=ALDH3F1 OS=Arabidopsis thaliana (Mouse-ear cress) PE=2 SV=2	PREDICTED: aldehyde dehydrogenase family 3 member F1-like [Nicotiana sylvestris]
c86836_graph_c0	0	1.15991	1.16347	c86836_graph_c0	--	--	Biological Process: organ boundary specification between lateral organs and the meristem (GO:0010199);;	--	--	--	Protein of unknown function DUF260	LOB domain-containing protein 25 GN=MGF10.6 OS=Arabidopsis thaliana (Mouse-ear cress) PE=2 SV=3	unnamed protein product [Coffea canephora]
c78065_graph_c0	0	1.4728	1.74445	c78065_graph_c0	--	--	--	K16275|1.24978e-111|sly:101258521|probable E3 ubiquitin-protein ligase BAH1-like 1; K16275 E3 ubiquitin-protein ligase BAH [EC:6.3.2.19] (A)	--	--	SPX domain;; Zinc finger, C3HC4 type (RING finger)	Probable E3 ubiquitin-protein ligase BAH1-like 1 OS=Oryza sativa subsp. japonica (Rice) PE=2 SV=1	PREDICTED: probable E3 ubiquitin-protein ligase BAH1-like [Nicotiana sylvestris]
c82257_graph_c0	0	1.46667	1.56556	c82257_graph_c0	[IQR]	--	Biological Process: metabolic process (GO:0008152);;	K11168|0|pxb:103929089|dehydrogenase/reductase SDR family member 12; K11168 dehydrogenase/reductase SDR family member 12 [EC:1.1.-.-] (A)	[Q]	Secondary metabolites biosynthesis, transport and catabolism	short chain dehydrogenase;; KR domain	Short-chain dehydrogenase TIC 32, chloroplastic GN=TIC32 OS=Pisum sativum (Garden pea) PE=1 SV=1	unnamed protein product [Coffea canephora]
c78609_graph_c0	0	2.06049	1.88481	c78609_graph_c0	[H]	Coenzyme transport and metabolism	Molecular Function: trans-hexaprenyltranstransferase activity (GO:0000010);; Biological Process: isoprenoid biosynthetic process (GO:0008299);; Biological Process: photosynthesis (GO:0015979);;	K05356|1.37537e-100|gmx:100783538|prenyl transferase-like; K05356 all-trans-nonaprenyl-diphosphate synthase [EC:2.5.1.84 2.5.1.85] (A)	[H]	Coenzyme transport and metabolism	Polyprenyl synthetase	Solanesyl diphosphate synthase 1 GN=T30F21.15 OS=Arabidopsis thaliana (Mouse-ear cress) PE=1 SV=1	PREDICTED: solanesyl diphosphate synthase 1-like, partial [Eucalyptus grandis]
c86543_graph_c0	0	3.8308	3.54916	c86543_graph_c0	--	--	Cellular Component: chloroplast (GO:0009507);;	K07735|5.96536e-134|vvi:100261075|uncharacterized LOC100261075; K07735 putative transcriptional regulator (A)	--	--	Uncharacterized ACR, COG1678	--	PREDICTED: uncharacterized protein LOC104228188 [Nicotiana sylvestris]
c87710_graph_c1	0	2.06913	1.63602	c87710_graph_c1	--	--	Cellular Component: integral component of membrane (GO:0016021);;	K13348|2.8929e-72|rcu:RCOM_0174770|Protein SYM1, putative; K13348 protein Mpv17 (A)	[R]	General function prediction only	Mpv17 / PMP22 family	Peroxisomal membrane protein PMP22 GN=PMP22 OS=Arabidopsis thaliana (Mouse-ear cress) PE=1 SV=1	hypothetical protein MIMGU_mgv1a019256mg, partial [Erythranthe guttata]
c71785_graph_c0	0	2.08475	2.80112
c93514_graph_c0	0	2.35741	1.24084
c79338_graph_c0	0	1.17834	1.45395	c79338_graph_c0	--	--	--	K08503|4.52273e-60|sly:101252340|syntaxin-51; K08503 syntaxin of plants SYP5 (A)	[U]	Intracellular trafficking, secretion, and vesicular transport	SNARE domain	Syntaxin-51 GN=SYP51 OS=Arabidopsis thaliana (Mouse-ear cress) PE=1 SV=1	PREDICTED: syntaxin-51 [Solanum lycopersicum]
c73234_graph_c0	0	1.1883	2.05133	c73234_graph_c0	--	--	--	K09284|3.45449e-11|sly:100736472|AP2 transcription factor SlAP2d; K09284 AP2-like factor, euAP2 lineage (A)	--	--	--	--	PREDICTED: AP2-like ethylene-responsive transcription factor TOE3 isoform X3 [Nicotiana sylvestris]
c86816_graph_c0	0	2.0824	1.87909	c86816_graph_c0	--	--	Cellular Component: plasma membrane (GO:0005886);; Cellular Component: chloroplast (GO:0009507);;	--	[L]	Replication, recombination and repair	DDE superfamily endonuclease;; Plant transposon protein	--	PREDICTED: uncharacterized protein LOC104218834 [Nicotiana sylvestris]
c91963_graph_c1	0	3.03752	1.90655	c91963_graph_c1	--	--	--	--	[R]	General function prediction only	--	--	PREDICTED: uncharacterized protein LOC104243980 [Nicotiana sylvestris]
c80273_graph_c0	0	1.94982	1.46535	c80273_graph_c0	--	--	--	--	[IT]	--	--	--	PREDICTED: phosphatidylinositol transfer protein 2-like isoform X1 [Sesamum indicum]
c94791_graph_c0	0	1.07127	1.14865	c94791_graph_c0	[E]	Amino acid transport and metabolism	Molecular Function: oxidoreductase activity, acting on CH-OH group of donors (GO:0016614);;	K17756|0|sly:101255616|long-chain-alcohol oxidase FAO4A-like; K17756 long-chain-alcohol oxidase [EC:1.1.3.20] (A)	--	--	GMC oxidoreductase;; GMC oxidoreductase;; FDF domain	Long-chain-alcohol oxidase FAO4A GN=FAO4A OS=Arabidopsis thaliana (Mouse-ear cress) PE=3 SV=2	PREDICTED: long-chain-alcohol oxidase FAO4A [Nicotiana tomentosiformis]
c87375_graph_c0	0	1.58671	4.26762	c87375_graph_c0	[H]	Coenzyme transport and metabolism	--	K00278|0|sot:102588548|L-aspartate oxidase, chloroplastic-like; K00278 L-aspartate oxidase [EC:1.4.3.16] (A)	[C]	Energy production and conversion	FAD binding domain;; Fumarate reductase flavoprotein C-term	L-aspartate oxidase, chloroplastic (Precursor) GN=AO OS=Arabidopsis thaliana (Mouse-ear cress) PE=2 SV=1	PREDICTED: L-aspartate oxidase, chloroplastic [Sesamum indicum]
c95478_graph_c1	0	3.07629	2.43012	c95478_graph_c1	--	--	Molecular Function: sucrose alpha-glucosidase activity (GO:0004575);; Biological Process: metabolic process (GO:0008152);; Molecular Function: glycopeptide alpha-N-acetylgalactosaminidase activity (GO:0033926);;	--	--	--	Alkaline and neutral invertase;; Amylo-alpha-1,6-glucosidase	Alkaline/neutral invertase A, mitochondrial {ECO:0000305} (Precursor) OS=Arabidopsis thaliana (Mouse-ear cress) PE=1 SV=1	PREDICTED: alkaline/neutral invertase CINV2 [Nicotiana sylvestris]
c91491_graph_c0	0	3.46059	3.03328	c91491_graph_c0	--	--	Molecular Function: transferase activity, transferring glycosyl groups (GO:0016757);;	--	[GC]	--	UDP-glucoronosyl and UDP-glucosyl transferase	Putative UDP-glucose flavonoid 3-O-glucosyltransferase 3 {ECO:0000250|UniProtKB:Q2V6K0} OS=Fragaria ananassa (Strawberry) PE=2 SV=1	PREDICTED: UDP-glucose flavonoid 3-O-glucosyltransferase 6-like [Solanum tuberosum]
c94139_graph_c0	0	1.37794	1.97842	c94139_graph_c0	--	--	--	--	--	--	Dof domain, zinc finger	Cyclic dof factor 2 GN=MIJ24.16 OS=Arabidopsis thaliana (Mouse-ear cress) PE=1 SV=2	unnamed protein product [Coffea canephora]
c84518_graph_c0	0	2.3719	3.4793	c84518_graph_c0	--	--	--	--	--	--	--	--	hypothetical protein POPTR_0015s12900g [Populus trichocarpa]
c95177_graph_c0	0	1.13966	1.42597	c95177_graph_c0	--	--	--	--	[R]	General function prediction only	Ankyrin repeats (3 copies);; Ankyrin repeats (many copies);; Ankyrin repeat;; Ankyrin repeats (many copies);; Ankyrin repeat;; Domain of unknown function;; 3-oxo-5-alpha-steroid 4-dehydrogenase	GDSL esterase/lipase At5g33370 (Precursor) GN=At5g33370 OS=Arabidopsis thaliana (Mouse-ear cress) PE=2 SV=1	PREDICTED: ankyrin repeat-containing protein At5g02620-like [Vitis vinifera]
c82566_graph_c0	0	2.60911	2.81015
c90251_graph_c0	0	3.91704	1.64577	c90251_graph_c0	--	--	--	--	--	--	--	ACT domain-containing protein DS12, chloroplastic {ECO:0000305} (Precursor) OS=Oryza sativa subsp. japonica (Rice) PE=3 SV=2	PREDICTED: unknown protein DS12 from 2D-PAGE of leaf, chloroplastic-like isoform X2 [Solanum tuberosum]
c82816_graph_c0	0	1.10868	1.28327	c82816_graph_c0	[P]	Inorganic ion transport and metabolism	Molecular Function: magnesium ion binding (GO:0000287);; Molecular Function: phospholipid-translocating ATPase activity (GO:0004012);; Molecular Function: ATP binding (GO:0005524);; Cellular Component: plasma membrane (GO:0005886);; Biological Process: cation transport (GO:0006812);; Biological Process: phospholipid transport (GO:0015914);; Cellular Component: integral component of membrane (GO:0…	K14802|1.2982e-148|sly:101252122|phospholipid-transporting ATPase 1; K14802 phospholipid-transporting ATPase [EC:3.6.3.1] (A)	[R]	General function prediction only	--	Phospholipid-transporting ATPase 1 GN=ALA1 OS=Arabidopsis thaliana (Mouse-ear cress) PE=2 SV=1	PREDICTED: phospholipid-transporting ATPase 1 [Nicotiana tomentosiformis]
c72733_graph_c0	0	1.87939	2.83264	c72733_graph_c0	--	--	--	--	--	--	Transferase family;; Transferase family	Anthocyanin 5-aromatic acyltransferase OS=Gentiana triflora (Clustered gentian) PE=1 SV=1	PREDICTED: malonyl-coenzyme:anthocyanin 5-O-glucoside-6&apos;&apos;&apos;-O-malonyltransferase-like [Nicotiana sylvestris]
c86096_graph_c0	0	2.16733	1.68279	c86096_graph_c0	--	--	--	K13348|7.44273e-11|sly:101243643|PXMP2/4 family protein 4; K13348 protein Mpv17 (A)	--	--	--	--	PREDICTED: PXMP2/4 family protein 4 [Solanum lycopersicum]
c66245_graph_c0	0	1.68355	2.15875	c66245_graph_c0	--	--	Cellular Component: chloroplast thylakoid membrane (GO:0009535);; Cellular Component: chloroplast envelope (GO:0009941);; Biological Process: carotenoid biosynthetic process (GO:0016117);;	--	--	--	SOUL heme-binding protein;; Uncharacterized conserved protein (DUF2358)	Heme-binding-like protein At3g10130, chloroplastic (Precursor) GN=At3g10130 OS=Arabidopsis thaliana (Mouse-ear cress) PE=2 SV=1	PREDICTED: uncharacterized protein LOC104249893 isoform X1 [Nicotiana sylvestris]
c71812_graph_c0	0	2.59581	1.15734	c71812_graph_c0	--	--	--	--	--	--	--	--	hypothetical protein MIMGU_mgv1a026478mg [Erythranthe guttata]
c77112_graph_c0	0	2.43317	1.48612	c77112_graph_c0	--	--	Molecular Function: SNAP receptor activity (GO:0005484);; Cellular Component: plasma membrane (GO:0005886);; Biological Process: protein targeting to membrane (GO:0006612);; Biological Process: response to abscisic acid (GO:0009737);; Biological Process: salicylic acid mediated signaling pathway (GO:0009863);; Biological Process: jasmonic acid mediated signaling pathway (GO:0009867);; Biological …	K08486|5.57003e-90|tcc:TCM_022978|Syntaxin of plants 121; K08486 syntaxin 1B/2/3 (A)	[U]	Intracellular trafficking, secretion, and vesicular transport	Syntaxin	Syntaxin-121 GN=F26K24.11 OS=Arabidopsis thaliana (Mouse-ear cress) PE=1 SV=1	unnamed protein product [Coffea canephora]
c79623_graph_c0	0	1.26583	2.03495	c79623_graph_c0	[TZDR]	--	--	K02183|1.46712e-53|sot:102600322|probable calcium-binding protein CML45-like (A)	[T]	Signal transduction mechanisms	EF hand;; EF hand;; EF-hand domain;; EF-hand domain pair;; EF-hand domain pair	Probable calcium-binding protein CML45 GN=CML45 OS=Arabidopsis thaliana (Mouse-ear cress) PE=1 SV=1	PREDICTED: probable calcium-binding protein CML45-like [Solanum tuberosum]
c92664_graph_c0	0	2.06671	2.9543	c92664_graph_c0	[M]	Cell wall/membrane/envelope biogenesis	Biological Process: proteolysis (GO:0006508);; Molecular Function: serine-type peptidase activity (GO:0008236);;	--	--	--	PDZ domain;; PDZ domain (Also known as DHR or GLGF);; Peptidase family S41	Carboxyl-terminal-processing peptidase 2, chloroplastic (Precursor) GN=CTPA2 OS=Arabidopsis thaliana (Mouse-ear cress) PE=1 SV=1	PREDICTED: carboxyl-terminal-processing peptidase 2, chloroplastic [Solanum lycopersicum]
c83002_graph_c1	0	1.02308	1.58901	c83002_graph_c1	[IR]	--	Molecular Function: NAD+ kinase activity (GO:0003951);; Molecular Function: diacylglycerol kinase activity (GO:0004143);; Biological Process: protein kinase C-activating G-protein coupled receptor signaling pathway (GO:0007205);; Biological Process: metabolic process (GO:0008152);; Biological Process: response to cold (GO:0009409);; Biological Process: intracellular signal transduction (GO:003555…	K00901|0|sly:101243786|diacylglycerol kinase 2; K00901 diacylglycerol kinase (ATP) [EC:2.7.1.107] (A)	[IT]	--	Diacylglycerol kinase accessory domain;; Diacylglycerol kinase catalytic domain;; Phorbol esters/diacylglycerol binding domain (C1 domain)	Diacylglycerol kinase 2 GN=DGK2 OS=Arabidopsis thaliana (Mouse-ear cress) PE=1 SV=1	PREDICTED: diacylglycerol kinase 2 [Nicotiana tomentosiformis]
c64833_graph_c0	0	1.06468	1.18832	c64833_graph_c0	[M]	Cell wall/membrane/envelope biogenesis	Molecular Function: nucleotide binding (GO:0000166);; Molecular Function: UDP-glucose 4-epimerase activity (GO:0003978);; Biological Process: galactose metabolic process (GO:0006012);; Biological Process: nucleotide-sugar metabolic process (GO:0009225);; Biological Process: response to ethylene (GO:0009723);; Biological Process: abscisic acid-activated signaling pathway (GO:0009738);; Biological …	K12448|3.88364e-50|sot:102581884|UDP-arabinose 4-epimerase 1-like; K12448 UDP-arabinose 4-epimerase [EC:5.1.3.5] (A)	[M]	Cell wall/membrane/envelope biogenesis	NAD dependent epimerase/dehydratase family	UDP-arabinose 4-epimerase 1 GN=MUR4 OS=Arabidopsis thaliana (Mouse-ear cress) PE=1 SV=1	PREDICTED: UDP-arabinose 4-epimerase 1 [Nicotiana tomentosiformis]
c73371_graph_c0	0	2.1736	2.44696	c73371_graph_c0	--	--	Biological Process: signal transduction (GO:0007165);; Biological Process: response to hormone (GO:0009725);; Molecular Function: oxidoreductase activity (GO:0016491);; Cellular Component: membrane part (GO:0044425);; Biological Process: oxidation-reduction process (GO:0055114);;	K17893|4.22361e-57|sly:543825|alternative oxidase 1b; K17893 ubiquinol oxidase [EC:1.10.3.11] (A)	--	--	Alternative oxidase	Ubiquinol oxidase 3, mitochondrial (Precursor) OS=Arabidopsis thaliana (Mouse-ear cress) PE=2 SV=2	alternative oxidase 1b [Solanum lycopersicum]
c69550_graph_c0	0	1.88814	2.33377
c70501_graph_c0	0	3.70639	1.98454	c70501_graph_c0	--	--	--	--	--	--	--	--	PREDICTED: uncharacterized protein LOC104086750 [Nicotiana tomentosiformis]
c93381_graph_c0	0	1.47481	2.05435	c93381_graph_c0	--	--	--	--	[E]	Amino acid transport and metabolism	Transmembrane amino acid transporter protein;; TLC domain	Lysine histidine transporter 1 GN=LHT1 OS=Arabidopsis thaliana (Mouse-ear cress) PE=1 SV=1	PREDICTED: lysine histidine transporter 1-like [Sesamum indicum]
c85082_graph_c0	0	3.92527	3.30242	c85082_graph_c0	--	--	Molecular Function: anthranilate N-benzoyltransferase activity (GO:0047672);;	--	--	--	Transferase family	BAHD acyltransferase DCR GN=MRO11.2 OS=Arabidopsis thaliana (Mouse-ear cress) PE=2 SV=1	PREDICTED: uncharacterized acetyltransferase At3g50280-like [Nicotiana tomentosiformis]
c80853_graph_c0	0	3.31125	3.54736	c80853_graph_c0	--	--	--	--	[J]	Translation, ribosomal structure and biogenesis	--	Protein SPA1-RELATED 3 GN=SPA3 OS=Arabidopsis thaliana (Mouse-ear cress) PE=1 SV=1	unnamed protein product [Coffea canephora]
c92452_graph_c0	0	5.23749	4.7057	c92452_graph_c0	--	--	--	--	[O]	Posttranslational modification, protein turnover, chaperones	--	Protein REVEILLE 1 GN=RVE1 OS=Arabidopsis thaliana (Mouse-ear cress) PE=2 SV=1	Myb family transcription factor [Ipomoea nil]
c88641_graph_c0	0	1.54297	1.6689	c88641_graph_c0	[RTKL]	--	Molecular Function: nucleotide binding (GO:0000166);; Molecular Function: protein kinase activity (GO:0004672);;	--	[T]	Signal transduction mechanisms	Protein kinase domain;; Protein tyrosine kinase	Wall-associated receptor kinase-like 14 (Precursor) GN=WAKL14 OS=Arabidopsis thaliana (Mouse-ear cress) PE=2 SV=2	PREDICTED: wall-associated receptor kinase-like 14 [Nicotiana sylvestris]
c79459_graph_c0	0	3.78385	3.00655	c79459_graph_c0	[KAD]	--	Molecular Function: DNA binding (GO:0003677);; Molecular Function: chromatin binding (GO:0003682);;	K09422|6.61951e-90|sot:102591265|myb-related protein 305-like; K09422 myb proto-oncogene protein, plant (A)	[K]	Transcription	Myb-like DNA-binding domain;; Myb-like DNA-binding domain	Transcription factor MYB108 GN=F5E6.18 OS=Arabidopsis thaliana (Mouse-ear cress) PE=1 SV=1	PREDICTED: myb-related protein 305-like [Solanum tuberosum]
c89757_graph_c0	0	2.44684	1.42696	c89757_graph_c0	[R]	General function prediction only	Molecular Function: ATP binding (GO:0005524);; Biological Process: ATP catabolic process (GO:0006200);; Biological Process: response to sucrose (GO:0009744);; Biological Process: flavonoid biosynthetic process (GO:0009813);; Biological Process: response to UV-B (GO:0010224);; Molecular Function: ATPase activity (GO:0016887);; Biological Process: methylglyoxal catabolic process to D-lactate (GO:00…	--	[R]	General function prediction only	AFG1-like ATPase	--	PREDICTED: lactation elevated protein 1 [Solanum lycopersicum]
c88410_graph_c0	0	2.26594	2.5852	c88410_graph_c0	--	--	--	--	[O]	Posttranslational modification, protein turnover, chaperones	Zinc finger, C3HC4 type (RING finger)	Probable BOI-related E3 ubiquitin-protein ligase 3 GN=BRG3 OS=Arabidopsis thaliana (Mouse-ear cress) PE=1 SV=1	PREDICTED: BOI-related E3 ubiquitin-protein ligase 1-like [Nicotiana sylvestris]
c74565_graph_c0	0	1.87202	2.10236	c74565_graph_c0	--	--	--	--	--	--	Protein of unknown function (DUF1644)	--	PREDICTED: uncharacterized protein LOC101262665 [Solanum lycopersicum]
c78086_graph_c0	0	1.44827	1.1956	c78086_graph_c0	--	--	--	--	--	--	--	--	PREDICTED: uncharacterized protein LOC104117001 [Nicotiana tomentosiformis]
c77010_graph_c0	0	2.90426	1.82353	c77010_graph_c0	--	--	Biological Process: respiratory burst involved in defense response (GO:0002679);; Cellular Component: nucleolus (GO:0005730);; Biological Process: ethylene-activated signaling pathway (GO:0009873);; Biological Process: response to chitin (GO:0010200);; Biological Process: intracellular signal transduction (GO:0035556);;	--	--	--	Domain of unknown function (DUF4228)	--	PREDICTED: uncharacterized protein LOC102591626 [Solanum tuberosum]
c66842_graph_c0	0	1.01987	1.77344	c66842_graph_c0	--	--	--	--	--	--	Tubby C 2	Protein LURP-one-related 12 GN=At3g15810 OS=Arabidopsis thaliana (Mouse-ear cress) PE=2 SV=1	hypothetical protein POPTR_0003s02700g [Populus trichocarpa]
c67373_graph_c0	0	3.20253	2.49547	c67373_graph_c0	--	--	--	--	--	--	Cotton fibre expressed protein	--	PREDICTED: uncharacterized protein LOC105155682 [Sesamum indicum]
c93743_graph_c0	0	3.94804	3.6494	c93743_graph_c0	[E]	Amino acid transport and metabolism	Molecular Function: 1-aminocyclopropane-1-carboxylate synthase activity (GO:0016847);; Molecular Function: pyridoxal phosphate binding (GO:0030170);; Biological Process: 1-aminocyclopropane-1-carboxylate biosynthetic process (GO:0042218);;	K01762|9.40355e-164|sot:102583042|1-aminocyclopropane-1-carboxylate synthase-like; K01762 1-aminocyclopropane-1-carboxylate synthase [EC:4.4.1.14] (A)	[T]	Signal transduction mechanisms	Aminotransferase class I and II	1-aminocyclopropane-1-carboxylate synthase GN=ACS1 OS=Glycine max (Soybean) PE=2 SV=1	PREDICTED: 1-aminocyclopropane-1-carboxylate synthase-like [Nicotiana tomentosiformis]
c55175_graph_c0	0	5.49867	4.1187	c55175_graph_c0	--	--	--	--	--	--	Staygreen protein	Protein STAY-GREEN 1, chloroplastic (Precursor) GN=F7H19.100 OS=Arabidopsis thaliana (Mouse-ear cress) PE=1 SV=1	hypothetical protein CICLE_v10021651mg [Citrus clementina]
c89133_graph_c0	0	1.98779	2.88334	c89133_graph_c0	[L]	Replication, recombination and repair	Molecular Function: DNA binding (GO:0003677);; Molecular Function: DNA photolyase activity (GO:0003913);; Cellular Component: mitochondrion (GO:0005739);; Biological Process: DNA repair (GO:0006281);; Cellular Component: chloroplast (GO:0009507);; Biological Process: response to sucrose (GO:0009744);; Biological Process: flavonoid biosynthetic process (GO:0009813);; Molecular Function: FMN bindin…	K01669|2.86445e-168|sot:102585633|cryptochrome DASH, chloroplastic/mitochondrial-like; K01669 deoxyribodipyrimidine photo-lyase [EC:4.1.99.3] (A)	[LT]	--	DNA photolyase;; FAD binding domain of DNA photolyase;; FAD binding domain of DNA photolyase	Cryptochrome DASH, chloroplastic/mitochondrial (Precursor) GN=CRYD OS=Solanum lycopersicum (Tomato) PE=3 SV=2	PREDICTED: cryptochrome DASH, chloroplastic/mitochondrial [Nicotiana tomentosiformis]
c80539_graph_c0	0	3.00887	1.56461	c80539_graph_c0	[K]	Transcription	Molecular Function: sequence-specific DNA binding transcription factor activity (GO:0003700);; Cellular Component: nucleus (GO:0005634);; Biological Process: regulation of transcription, DNA-templated (GO:0006355);; Biological Process: ER-nucleus signaling pathway (GO:0006984);; Biological Process: response to heat (GO:0009408);; Biological Process: response to organic substance (GO:0010033);; Bi…	K09419|3.61412e-72|tcc:TCM_000610|Heat shock factor 4; K09419 heat shock transcription factor, other eukaryote (A)	[K]	Transcription	HSF-type DNA-binding	Heat shock factor protein HSF24 GN=HSF24 OS=Solanum peruvianum (Peruvian tomato) PE=2 SV=1	Heat shock factor 4 [Theobroma cacao]
c93647_graph_c0	0	1.58299	1.18734	c93647_graph_c0	[S]	Function unknown	--	--	--	--	Calmodulin binding protein-like;; Protein of unknown function, DUF393	Uncharacterized protein At5g50100, mitochondrial (Precursor) GN=At5g50100 OS=Arabidopsis thaliana (Mouse-ear cress) PE=2 SV=1	PREDICTED: uncharacterized protein At5g50100, mitochondrial [Sesamum indicum]
c87455_graph_c0	0	1.78567	1.02826	c87455_graph_c0	--	--	--	--	--	--	--	--	PREDICTED: uncharacterized protein At1g01500 [Nicotiana tomentosiformis]
c90961_graph_c0	0	3.51702	2.90373	c90961_graph_c0	[RTKL]	--	Molecular Function: protein serine/threonine kinase activity (GO:0004674);; Molecular Function: ATP binding (GO:0005524);; Biological Process: protein phosphorylation (GO:0006468);;	K04688|1.2708e-173|sot:102588352|serine/threonine-protein kinase AtPK2/AtPK19-like; K04688 p70 ribosomal S6 kinase [EC:2.7.11.1] (A)	[RT]	--	Protein kinase domain;; Protein tyrosine kinase;; Kinase-like;; Protein kinase C terminal domain	Serine/threonine-protein kinase AtPK2/AtPK19 GN=F17O14.19 OS=Arabidopsis thaliana (Mouse-ear cress) PE=1 SV=2	PREDICTED: serine/threonine-protein kinase AtPK2/AtPK19-like [Sesamum indicum]
c80473_graph_c1	0	3.0461	2.58187	c80473_graph_c1	--	--	Molecular Function: 1-aminocyclopropane-1-carboxylate synthase activity (GO:0016847);; Molecular Function: pyridoxal phosphate binding (GO:0030170);; Biological Process: 1-aminocyclopropane-1-carboxylate biosynthetic process (GO:0042218);;	K01762|1.20284e-117|sly:101258054|1-aminocyclopropane-1-carboxylate synthase-like; K01762 1-aminocyclopropane-1-carboxylate synthase [EC:4.4.1.14] (A)	[T]	Signal transduction mechanisms	Aminotransferase class I and II	1-aminocyclopropane-1-carboxylate synthase GN=ACS1 OS=Glycine max (Soybean) PE=2 SV=1	ACC synthase [Nicotiana tabacum]
c73439_graph_c0	0	3.0538	2.27634	c73439_graph_c0	--	--	--	--	--	--	--	Uncharacterized protein At1g76070 GN=At1g76070 OS=Arabidopsis thaliana (Mouse-ear cress) PE=1 SV=1	PREDICTED: uncharacterized protein At1g76070-like [Sesamum indicum]
c90906_graph_c0	0	5.73563	3.4269	c90906_graph_c0	--	--	Molecular Function: transcription regulatory region sequence-specific DNA binding (GO:0000976);; Molecular Function: sequence-specific DNA binding transcription factor activity (GO:0003700);; Cellular Component: nucleus (GO:0005634);; Biological Process: regulation of transcription, DNA-templated (GO:0006355);;	K09338|6.2433e-35|sly:101245037|homeobox-leucine zipper protein ATHB-7-like (A)	[K]	Transcription	Homeobox domain;; Homeobox associated leucine zipper	Homeobox-leucine zipper protein ATHB-7 GN=ATHB-7 OS=Arabidopsis thaliana (Mouse-ear cress) PE=2 SV=2	PREDICTED: homeobox-leucine zipper protein ATHB-7-like [Nicotiana tomentosiformis]
c88804_graph_c0	0	6.35354	4.5117	c88804_graph_c0	[E]	Amino acid transport and metabolism	Molecular Function: prephenate dehydrogenase (NADP+) activity (GO:0004665);; Biological Process: tyrosine biosynthetic process (GO:0006571);; Molecular Function: prephenate dehydrogenase activity (GO:0008977);; Biological Process: oxidation-reduction process (GO:0055114);;	K15227|9.61676e-144|sly:101259263|arogenate dehydrogenase 2, chloroplastic-like; K15227 arogenate dehydrogenase (NADP+), plant [EC:1.3.1.78] (A)	[E]	Amino acid transport and metabolism	Prephenate dehydrogenase;; NADP oxidoreductase coenzyme F420-dependent;; NAD binding domain of 6-phosphogluconate dehydrogenase	Arogenate dehydrogenase 2, chloroplastic (Precursor) GN=TYRAAT2 OS=Arabidopsis thaliana (Mouse-ear cress) PE=1 SV=1	PREDICTED: arogenate dehydrogenase 2, chloroplastic-like [Nicotiana sylvestris]
c83256_graph_c0	0	3.50982	3.95798	c83256_graph_c0	[K]	Transcription	--	K03093|2.01048e-33|atr:s00015p00252960|AMTR_s00015p00252960; hypothetical protein (A)	--	--	--	RNA polymerase sigma factor sigE, chloroplastic/mitochondrial (Precursor) GN=MLE8.4 OS=Arabidopsis thaliana (Mouse-ear cress) PE=1 SV=1	hypothetical protein EUGRSUZ_A026652, partial [Eucalyptus grandis]
c74005_graph_c0	0	2.77552	1.62856	c74005_graph_c0	--	--	--	--	--	--	WRKY DNA -binding domain	WRKY transcription factor 6 GN=WRKY6 OS=Arabidopsis thaliana (Mouse-ear cress) PE=1 SV=1	WRKY4 transcription factor, partial [Gossypium hirsutum]
c92450_graph_c0	0	3.70052	1.58555
c91015_graph_c0	0	2.27413	2.29893	c91015_graph_c0	--	--	Biological Process: macromolecule metabolic process (GO:0043170);; Biological Process: primary metabolic process (GO:0044238);;	--	--	--	--	--	OSJNBa0070D17.9 [Oryza sativa Japonica Group]
c72957_graph_c0	0	3.37471	1.2283	c72957_graph_c0	--	--	Biological Process: phosphorelay signal transduction system (GO:0000160);; Cellular Component: nucleus (GO:0005634);; Cellular Component: cytoplasm (GO:0005737);; Molecular Function: histidine phosphotransfer kinase activity (GO:0009927);; Molecular Function: 2-alkenal reductase [NAD(P)] activity (GO:0032440);; Biological Process: oxidation-reduction process (GO:0055114);; Biological Process: reg…	K14490|1.11167e-53|tcc:TCM_028890|Histidine phosphotransfer protein; K14490 histidine-containing phosphotransfer peotein (A)	[T]	Signal transduction mechanisms	Hpt domain	Histidine-containing phosphotransfer protein 4 GN=AHP4 OS=Arabidopsis thaliana (Mouse-ear cress) PE=1 SV=2	Histidine phosphotransfer protein [Theobroma cacao]
c91059_graph_c0	0	2.64057	2.70041
c77707_graph_c0	0	2.29851	1.94864	c77707_graph_c0	--	--	--	--	--	--	bZIP transcription factor;; Basic region leucine zipper	Basic leucine zipper 43 GN=BZIP43 OS=Arabidopsis thaliana (Mouse-ear cress) PE=1 SV=1	PREDICTED: basic leucine zipper 63-like [Solanum tuberosum]
c78842_graph_c0	0	1.33795	1.99255	c78842_graph_c0	--	--	--	--	--	--	--	--	hypothetical protein L484_003489 [Morus notabilis]
c71777_graph_c0	0	3.51366	2.28101	c71777_graph_c0	--	--	--	--	--	--	--	--	PREDICTED: uncharacterized protein LOC104877630 [Vitis vinifera]
c81219_graph_c0	0	1.90264	1.69352	c81219_graph_c0	--	--	--	--	--	--	--	--	PREDICTED: uncharacterized protein LOC104605685 [Nelumbo nucifera]
[truncated: 16 more rows]

## Sheet: 24h_down-regulated
Transcript_id	K14_24h-0h	KT1_24h-0h	K121_24h-0h	#GeneID	COG_class	COG_class_annotation	GO_annotation	KEGG_annotation	KOG_class	KOG_class_annotation	Pfam_annotation	Swissprot_annotation	nr_annotation
[truncated: 487 more rows]
