# Supplementary material for: Involvement of an ABI-like protein and a Ca2+-ATPase in drought tolerance as revealed by transcript profiling of a sweetpotato somatic hybrid and its parents Ipomoea batatas (L.) Lam. and I. triloba L
Source: PLoS One. 2018 Feb 21;13(2):e0193193. doi: 10.1371/journal.pone.0193193 (PMC5821372; doi:10.1371/journal.pone.0193193)
Supplement: S2 Appendix — (TXT) [file pone.0193193.s004.txt]

>K14(ABI-like protein)
ATGGAGGTGCAGAAAACGAATCCCATGACGCTCCATCAATTGTCATTTGAGCGAAACAACAGTTTTGTCAATGCCTTACAGGAGCTTAAGAACTTGAGGCCGCAACTTTATTCTGCTGCAGAGTTTTGTGAAAAATCTTACCTTTATAGTGAGCAGAAACCAATGGTCTTTATCAATCTAAAAGATTATGCTGCTAGAGCTCTTGTCAATGCCATTGATCACCTAGGCACTGTTGCTTACAAATTGTCTGACCTCCTTGAGCACCAAAGCTTAGATATTTCAATCATGGAGTCGAAGATCGCATGTTTAAATCAGCAATTTCTTACATTCCAAATGTATGCGGTTAAAGAAGGCCTCAGGAGACATCAGCTACTAGCAATCATCCCGAGGCATCAGAAACATTATACTTTATCAAATTCTGTCAGCAAGAAAGTGCACTTTAGCGCACAGATTCAGATGGATCCTGGGCAACATATGCAATCAAGTTCATTGCTTTGTCCTTCAGATGTAGGTACCCCTGCTACAAATTCTCTTTCCAGGAATCTAGCATTAGAAACCAAATCAGCTTTGAAAGAGGCTTTGTATGCATTCACAAGTTGCGAGGACATAAAAGGTTCTGAAAGAGCATCTGGTGCTTCAGAAACCAAGTCAACCCTGAAAGAGGCTTTGCGTGCATTCACAAGTTGTGAGGACATAAAAGGTTCTGGAAGAGCATCTGGTGCATCAGAAACCAAGTCAACTTTGAAAGAGGCTTTGCGTGCATCCATGAGTTGTGAGGACACAAAAGGTTCTGAAAGAGCATCCGGTGCGCCCAACATGTTGGTTTTATTGACAGATGGTGAAGAGATCAATAGGGCAAAAGCCTCAGCAGATCCTCCTCAATCAACGAATGTAGATTCTGCATCTAGTGTAAGGATGCAAGCGTTGGGCCTCTTAGGGCGGATTATGTGTGCATGTGTGATACATGACGCTCTTGCCTGA

>KT1(ABI-like protein)
ATGGAGGTGCAGAAAACGAAGCCCATGACGCTCCATCAGTTGTCATTTGAGCGAAACAACAGTTTTGTCAATGCCTTACAGGAGCTTAAGAACTTGAGGCCGCAACTTTATTCTGCAGCAGAGTTTTGTGAAAAATCTTACCTTTATAGTGAGCAGAAACCAATGGTCTTTATCAATCTAAAAGATTATGCTGCTAGAGCTCTTGTCAATGCTGTTGATCACCTAGGCACTGTTGCTTACAAATTGTCTGAACTCCTTGAGCACCAAAGCTTAGATATTTCAATCATGGAGTCAAAGATCGCATGTTTAAATCAGCAATTTCTTACATTCCAAATGTATGCGGTTAAAGAAGGCCTCAGGAGACATCAGCTACTAGCAATCATCCCGAGGCATCACAAACATTATACTTTATCAAATTCTGTCAGCAAGAAAGTGCACTTTAGCGCACAGATTCAGATGGATCCTGGGCAACATATGCAATCAAGTTCATTGCTTTGTCCTTCAGATGTAGGTACCCCTGCTGCAAATTCTCTTTCCAGGAATCTAGCATTAGAAACCAAATCAGCTTTGAAAGAGGCTTTGTATGCATTCACAAGTTGCGAGGACATAAAAGGTTCTGAAAGAGCATCTGGTGCTTCAGAAACCAAGTCAACCCTGAAAGAGGCTTTGCGTGCATTCACAAGTTGTGAGGACATAAAAGGTTCTGGAAGAGCATCTGGTGCATCAGAAACCAAGTCAACTTTGAAAGAGGCTTTGCGTGCATCCATGAGTTGTGAGGACACAAAAGGTTCTGAAAGAGCATCCGGTGCGCCCAACATGTTGGTTTTATTGACAGATGGTGAAGAGATCAATAGGGCAAAAGCCTCAGCAGATCCTCCTCAATCAACGAATGTAGATTCTGCATCTAGTGTAAGGATGCAAGTGTTGGGCCTCTTAGGGCGGATTATGTGTGCATGTGTGATACATGATGCTCTTGCCTGA

>Tri(ABI-like protein)
ATGGAGGTGCAGAAAACGAAGCCCATGACGCTCCATCAATTGTCATTTGAGCGAAACAACAGTTTTGTCAATGCCTTACAGGAGCTTAAGAACTTGAGGCCGCAACTTTATTCTGCAGCAGAGTTTTGTGAAAAATCTTACCTTTATAGTGAGCAGAAACCAATGGTCTTTATCAATCTAAAAGATTATGCTGCTAGAGCTCTTGTCAATGCTGTTGATCACCTAGGCACTGTTGCTTACAAATTGTCTGAACTCCTTGAGCACCAAAGCTTAGATATTTCAATCATGGAGTCAAAGATCGCATGTTTAAATCAGCAATTTCTTACATTCCAAATGTATGCGGTTAAAGAAGGCCTCAGGAGACATCAGCTACTAGCAATCATCCCGAGGCATCAGAAACATTATACTTTATCAAATTCTGTCAGCAAGAAAGTACACTTTAGCGCACAGATTCAGATGGATCCTGGGCAACATATGCAATCAAGTTCATTGCTTTGTCCCTCAGATGTAGGTACCCCTGCTACAAATTCTCTTTCCAGGAATCTAGCATTAGAAACCAAATCAGCTTTGAAAGAGGCTTTGTATGCATTCACAAGTTGCGAGGACATAAAAGGTTCTGAAAGAGCATCTGGTGCTTCAGAAACCAAGTCAGCCCTGAAAGAGGCTTTGCGTGCATTCACAAGTTGTGAGGACATAAAAGGTTCTGGAAGGGCATCTGGTGCATCAGAAACCAAGTCAACTTTGAAAGAGGCTTTGCGTGCATCCATGAGTTGTGAGGACACAAAAGGTTCTGAAAGAGCATCCGGTGCGCCCAACATGTTGGTTTTATTGACAGATGGTGAAGAGATCAATAGGGCAAAAGCCTCAGCAGATCCTCCTCAATCAACGAATGTAGATTCTGCATCTAGTGTAAGGATGCAAGCGTTGGGCCTCTTAGGGCGGATTATGTGTGCATGTGTGATACATGACGCTCTTGCCTGA

>K14(Ca2+-ATPase)
ATGGCCCGAGCTTCACCAAAACCTGACGATACGATGGTGTTCATCCGCTCCATGCAAAAGCCTCAGAAGCGGTGGCAGGCGGCCTGCAACGCCATCTGTTTCTTGGTTTTCTTGACCAAGAAAAAGATTGCTGCAAAGGGAAGCTCAGCATTCTCGCGGCTACTAACCAGCAGATCATTTGTTTCCATAGCCATGGAAGATAAAGATCACATCCCCTCTTTCAACATCGACAAGAAGACGCTGGGTGACATGGTTAGCGAGAGAGACGCGGATAGCCTCTCTGAGCACGGAGGGGTTAAGGGGATGGCGGCTATTCTCGAAGCGGACGAGAAGGCCGGGATTAATGGCAATGCAGGTGGAATAAAGTATAGAATTGAAGTTTTCGGTTCCAACACATACAACAAGGCACCTGCTAAGAGCTTCCTTAGCTTTGTTGTTGAAGCATTCAAGGACACCACCATCATCATCCTTCTCATCTGTGCTGCTCTGTCTCTCGGGTTTGGAATCGAACTGCACGGGCTCAAGGACGGATGGTATGATGGAGGGAGTATAATCATTGCTATCTTTCTCGTCCTCGCGGTTTCGTCCATCAGTAACTACAAACAAAGCAGGCAATTTCACAAGCTATCCAATGAAAGCAGGAATATCAATGTTGAAGTAGTGAGAGATGGGCATAGACAAGGAATCTCAATCTTTAATATTGTGGTGGGAGATGTTGTGTGGTTAAAAACCGGTGATCAGATACCTGCGGACGGATTATTCTTGGACGGTCATTGTATGAAAATCGATGAGTCCAGCATGACAGGAGAAAGTAACCACATTGAAGTGGATGATACCCAGAATCCCTTTTTGGTTTCTGGTACAAAGGTCACAGACGGGTATGGCCGTATGCTTGTGACATCAGTGGGGATGAACACGTCGTGGGGACAGATGATGAGCTTGATAACTCATGACATGAACGAAGAGACCCCACTGCAACATCGCCTAAACAAGCTCACTTCTTGCATTGGGAAAGTTGGTCTCAGTGTTGCTGTGGTTGTTCTTGTTGTCATGCTCATTCGCTATTTCGCAGAAATCAAGCGGGAGTTCATAATCAGTGACACCGTGGGAATCGTTCTCACTACGATCGCTGCAGCAGTGACTATTGTTGTGGTCGCAATTCCAGAAGGCTTACCTTTGGCTGTCACACTAAACCTGGCAGTTTCAATGAAGAGAATGATGCGTGACAATGCAATGGTTCGAAAGCTCTCCGCTTGTGAGACAATGGGTTCCGCCACCACAATCTGCACGGACAAAACCGGCACACTCACATTAAACCAGATGCAGGTAACTGAGTTTTGGGTAGGCAAAGAGCAAATCCAGAAAGGAAAATCATTCGAGATAATAGCCCCTGATGTTCTTGAATTAATTCAAGAAGGTGTTGCTTTAAATACGAGCGGTGAGGTTTATATGTCAAGCCCTGCTACTACCCTTCCACAAATTTCGGGTAGCCCAACAGAGTCAGCTATCCTTTTATGGGCAGTTTCTGATTTAGCCATGGATTTCAATGGACTAAAGCAAGGCCATGAAATCCTCAAAATCGAAGCTTTTAACTCCCAAAAGAAAAGGAGCGGTGCATTGGTGAGGAAGAATCATGGCATTCATGGGAAAGGAGTTCAATTCCAAACACAGTGGAAAGGTGCGGCTGAGATGATTCTGGATATGTGCTCCAAGTATCATGTCAAAAGTGGAGAGATTAAAGATTTGGACGATGAAGAGAGGGCAATGTTCGAGTTGATAATTAGAGACTTGGCAAGTAAGAGCCTGAGATGTGTTGCATTTGCCTACAAAGTCAGTAGTGAGAAACTGGAAGAAACTGAACTGACCTTGTTAGGGTTGATTGGACTGAAGGACCCATGTAGACCTGGAGCCAAAGAAGCAGTTACCTCTTGCAGAGAAGCTGGAGTGAACATCAAAATGATCACAGGAGACAATATATTTACCGCAAAAGCCATAGCCATTGAGTGTGGAATATTGAAGGAAGGAGACAATATGGAGGATGGTGCAATAGTTGAGGGAGAAAAATTCAGAAACTACTCAGAACAAGAAAGAATGGCAAACATTGATAATATCCGCATAATGGCAAGATCATCTCCGTTTGACAAGCTTTTGATGGTGAAATGCCTGAAGCAGAAGGGCCATGTTGTTGCAGTAACCGGCGATGGCACGAACGATGCACCGGCACTCAAGGAAGCGTGCATTGGGCTCTCCATGGGGATTCAAGGCACCCAAGTGGCCAAAGAGAGCTCGGATATAGTCATTTTAGACGACAACTTCAAATCAGTGGTTACAGTTCTGAAATGGGGAAGGGGTGTATACAACAACATTCAAAAATTCATTCAGTTTCAGCTCACAGTAAACGTTGCAGCCCTTGCAACAAACTTTGTAACCGCAATATCATCAGGTGGAGTCGCGCTCACAGCAGTCCAGCTTCTTTGGGTTAACCTCATAATGGATTCTTTAGGGGCCTTAGCTCTCGCAACAGAACAACCCACAGATGATCTCATGACAAACAATCCAGTTGGCCGAACTCAACCTCTTATAACTCCTATAATGTGGAGGAATATCATCGCTCAGGCTCTATACCAGATAATTGTATTATTGGTGCTACATTTCAGAGGCGGCTCGATCTTCGGAGTGAATCTTAGGGTGCAGTCTACCTTAATATTCAACACGTTCGTCTTCTGTCAAGTTTTCAATGAGTTCAATGCGAGGAAACTAGAGAAGAAGAACATCTTCGAGGGAATACTGAAGAATAAGCTGTTTTTGGGAATTGTTGGTGGGACAATAAGTTTGCAGGTGTTTATGGTGGAAGTGTTGAACAAGTTCGCTGATACTGAAAGGCTGAACTGGGGGCAATGGGGTGCTTGCGTGGGAATCGCTGCATTATCGTGGCCAATTGGTTAGCTTGCCAAGTGCATTCCAGTTACTCACAAACATCTTTCTCGTGAATACAGTGCCTAG

>KT1(Ca2+-ATPase)
ATGGCCCGAGCTTCACCAAAACCTGACGATACGATGGTGTTCATCCGCTCCATGCAAAAGCCCCAGAAGCGGTGGCAGGCGGCCTGCAACGCCATCTGTTTCTTGGTTTTCTTGACCAAGAAAAAGATTGCTGCTAAGGGAAGCTCAGCATTCTCGCGGTTACTAACCAGCAGATCATTTGTTTCCATAGCCATGGAAGATAATAAAGATCACATCCCCTCTTTCAACATCGACAAGAAGACGCTGGGTGACATGGTTAGCGAGAGAGACGCGGATAGCCTCTCTGAGCACGGAGGGGTTAAGGGGATGGCGGCTATTCTCGAAGCGGACGAGAAGGCCGGGATTAATGGCAATGCAGGTGGCATAAAGTATAGAATTGAAGTTTTCGGTTCCAACACATACAACAAGGCACCTGCTAAGAGCTTCTTTAGCTTTGTTGTTGAAGCATTCAAGGACACCACCATCATCATCCTTCTCATCTGTGCTGCTCTGTCTCTCGGGTTTGGAATCGAACTGCACGGGCTCAGGGACGGATGGTATGATGGAGGGAGTATAATCATTGCTATCTTTCTCGTCCTCGCGGTTTCGTCCATCAGTAACTACAAACAAAGCAGGCAATTTCACAAGCTATCCAATGAAAGCAGGAATATCAATGTTGAAGTAGTGAGAGATGGACATAGACAAGGAATTTCAATCTTTGATATTGTGGTGGGAGATGTTGTGTGGTTAAAAACCGGTGATCAGATACCTGCGGACGGATTATTCTTGGACGGGCATTGTATGAAAATCGATGAGTCCAGTATGACAGGAGAAAGTAACCACATTGAAGTGGATGATACCCAGAACCCCTTTTTGGTTTCTGGTACAAAGGTGATAGATGGCTATGGCCATATGCTTGTGACATCAGTGGGCATGAACACGTCGTGGGGACAGATGATGAGCTTGATAACTCATGACATGAACGAAGAGACGCCACTGCAACATCGCCTAAACAAGCTCACTTCTTTCATTGGGAAAGTTGGTCTCAGTGTTGCTGTGATTGTTCTTGTTGTCATGCTCATTCGCTATTTCGCAGAAATCAAGCGGGAGTTCATAATCAGTGACACCGTGGGAATCGTTCTCACTATGATCGCTGCAGCAGTGACTATTGTAGTGGTCGCAATTCCAGAAGGCTTACCTTTGGCTGTCACACTAAACCTGGCAGTCTCAATGAAGAGAATGATGCGTGATAATGCAATGGTTCGAAAGCTCTCCGCTTGTGAGACAATGGGTTCCGCCACCACAATCTGCACAGACAAAACTGGCACACTCACATTAAACCAGATGCAGGTAACTGAGTTTTGGGTAGGCAAAGAGCAAATCCAGAAAGGAAAATCATTCGAGATAATAGCCCCTGATGTTCTTGAATTAATTCAAGAAGGTGTTGCTTTAAATACGAGCGGGGAGGTTTATATGTCAAGCCCTGCTACTACCCTTCCACAAATTTCAGGTAGCCCAACAGAGTCAGCTATCCTTTTATGGGCAGTTTCTGATTTAGCCATGGATTTCAATGGACTAAAGCAAGGCCATGAAATCCTCAAAATCGAAGCTTTTAACTCACAAAACAAAAGGAGCGGTGCTTTGGTGAGGAAGAATCATGGGAAAGGAGTTCAATTCCAAACACAGTGGAAAGGTGCGGCTGAGATGATTCTGGATATGTGCTCCAAGTATCATGTCAAAAGTGGAGAGATTAAAGATTTGGACGATGAAGAGAGGGCGATGTTCGAGTTGATAATCAGAGACTTGGCAAGTAAGAGCCTGAGATGTGTTGCATTTGCCTACAAAGTTAGTAGTGAGAAACTTGAAGAAACTGAACTGACCTTGCTGGGGTTGATTGGACTGAAGGACCCATGTAGACCTGGAGCCAAAGAAGCAGTTACCTCTTGCAGAGAAGCTGGAGTGAACATCAAAATGATCACAGGAGACAATATATTCACTGCAAAAGCCATAGCCATTGAGTGTGGAATATTGAAGGAAGGAGACAATATGGAGGATGGTGCAATAGTTGAGGGAGAAAAATTCAGAAACTACTCAGAACAAGAAAGAATGGCAAACATTGATAATATCCGCATAATGGCAAGGTCATCTCCGTTTGACAAGCTTTTGATGGTGAAATGCCTGAAGCAGAAGGGCCATGTTGTTGCAGTAACGGGGGATGGCACGGACGATGCACCGGCACTCAAGGAAGCGTGCATTGGACTTTCCATGGGGATCCAAGGCACCCAAGTGGCCAAAGAGAGCTCGGATATAGTCATTTTAGACGACAGCTTCAAATCAGTGGTTACAGTTCTGAAATGGGGAAGGGGTGTATACAGCAACATTCAAAAATTCATTCAGTTTCAGCTCACAGTAAACGTTGCAGCCCTTGCAACAAACTTTGTAACCGCAATATCATCAGGTGGAGTCGCACTCACAGCAGTCCAGCTTCTTTGGGTTAACCTCATAATGGATTCTTTAGGGGCCTTAGCTCTCGCAACAGAACAACCCACAGATGATCTCATGACAAACAATCCAGTTGGCCGAACTCAACCTCTTATAACTCCTATAATGTGGAGGAATATCATCGCTCAGGCTCTATACCAGATAATTGTATTATTGGTGCTACATTTCAGAGGCGGCTCGATCTTCGGAGTGAATCTGAGGGTGCAGTCTACCTTAATATTCAACACGTTCGTCTTCTGTCAAGTTTTCAATGAGTTCAATGCGAGGAAACTAGAGAAGAAGAACATCTTCGAGGGAATACTGAAGAATAAGCTGTTTTTGGGGATTGTTGGCGGGACAATAAGTTTGCAGGTGTTTATGGTGGAAGTGTTGAACAAGTTTGCTGATACTGAAAGGCTGAACTGGGGGCAATGGGGTGCATGTGTGGGAATCGCTGCATTATCTTGGCCAATTGGTTGGCTTGCCAAGTGCATTCCAGTTACTCACAAACATCTTTCTCGTGAATACAGTGCCTAG

>Tri(Ca2+-ATPase)
ATGGCCCGAGCTTCACCAAAACCTGACGATACGATGGTGTTCATCCGCTCCATGCAAAAGCCTCAGAAGCGGTGGCAGGCGGCCTGCAACGCCATCTGTTTCTTGGTTTTCTTGACCAAGAAAAAGATTGCTGCTAAGGGAATTAGCTCAGCATTCTCGCGGCTACTAACCAGCAGATCATTTGTTTCCATAGCCATGGAAGATAAAGATCACATCCCCTCTTTCAACATCGACAAGAAGACGCTGGGTGACATGGTTAGCGAGAGAGACGCGGATAGCCTCTCTCAGCACGGAGGGGTTAAGGGGATGGCGGCTATTCTCGAAGCGGACGAGAAGGCCGGGATTAATGGCAATGCAGGTGGATTAAAGTATAGAATTGAAGTTTTCGGTTCCAACACATACAAGAAGGCAGCTGCTAAGAGCTTCTTTAGCTTTGTTGTTGAAGCATTCAAGGACACCACCATCATCATCCTTCCCATCTGTGCTGCTCTGTCTCTTGGGTTTGGAATCGAACTGCAAGGGCTCAAGGATGGATGGTATGATGGAGGGAGTATAATCATTGCTATCTTTCTCGTCCTCGCGGTTTCGTCCATCAGTAACTACAAACAAAGCAGGCAATTTCACAAGCTATCCAATGAAAGCAGGAATATCAATGTTGAAGTAGTGAGAGATGGGCATAGACAAGGAATTTCAATCTTTGATATTGTGGTGGGAGATGTTGTGTGGTTAAAAACCGGTGATCAGATACCTGCTGACGGATTATTCTTGGACGGTCATTGTATGAAAATCGATGAGTCCAGCATGACAGGAGAAAGTAACCACATTGAAGTGGATGATACCCAGAATCCCTTTTTGGTTTCTGGTACAAAGGTGATAGATGGCTATGGCCATATGCTTGTGACATCAGTGGGCATGAACACGTCGTGGGGACAGATGATGAGCTTGATAACTCATGACATGAACGAAGAGACGCCACTGCAACATCGCCTAAACAAGCTAACTTCTTTGATTGGGAAAGTTGGTCTCAGTGTTGCTGTGATTGTTCTTGTGGTCATGATAATTTGCTATTTCGCAGAAATCAATGGCAGCAAAATCAGTGACACGGTGGGAATCGTTCTCACTATGATAGCTGCTGCAGTAACTATTGTTGTGGTGGCAATTCCAGAAGGCTTACCTTTGGCTGTCACACTAAACCTGGCAGTCTCAATGAAGAGGATGATGCGTGATAATGCAATGGTTCGAAAGCTCTCCGCTTGTGAGACAATGGGTTCCGCCACCACAATCTGCACAGACAAAACCGGCACACTCACATTAAACCAGATGCAGGTAACTGAGTTTTGGATAGGCAAAGAGCAAATACAGAAAGGAAAATCATTCGAGATAATAGCCCCTGATGTTATTGAGTTAATTCAAGAAGGTGTTGCTTTAAATACGAGCGGTGAGGTTTATATGTCAAGCCCTGCTACTACCCTTCCACAAATTTCAGGTAGCCCAACAGAGTCAGCTATCCTTTTATGGGCAGTTTCTGATTTAGCCATGGATTTCAATGGACTAAAGCAAGGCCATGAAATCCTCCGAGTCGAAGCTTTTAACTCACAAAAGAAAAGAAGCGGGGCATTGGTGAGGAAGAATCATGGGAAAGGAGTTCAATTCCAAACACAGTGGAAAGGTGCGGCTGAGATGATTCTGGATATGTGCTCCAAGTATCATGTCAAAAGTGGAGAGATTAAAGATTTGGACGATGAAGAGAGGGAAATGTTTGAGTTGATAATTAGAGACTTGGCAAGTAAGAGCCTGAGATGTGTTGCATTTGCCTACAAAGTTAGTAGTGAGAAACTGGAAGAAACTGAACTGACCTTGCTAGGGTTGATTGGACTGAAGGACCCATGTAGACCTGGAGCCAAAGAAGCAGTTACCTCTTGCAGAGAAGCTGGAGTGAATATCAAAATGATCACAGGAGACAATATATTTACTGCAAAAGCCATAGCCATTGAGTGTGGAATATTGAAGGAAGGAGACAATATGGAGGATGGTGCAATAGTTGACGGAGAAAAATTCAGAAACTACTCAGAACAAGAAAGAATGGCAAACATTGATAATATCCGCATAATGGCAAGATCATCTCCGTTTGACAAGATTTTGATGGTGAAATGTCTGAAACAGAAAGGTCATGTTGTTGCAGTAACAGGCGATGGCACGAATGACGCACCGGCACTCAAGGAAGCAGACATTGGGCTCTCCATGGGGATTCAAGGCACCCAAGTGGCGAAAGAGAGCTCGGATATAGTCATTTTAGATGACAACTTCAAGTCCGTGGTTACAGTTCTGAAATGGGGAAGGGGTGTATACAACAACATTCAAAAGTTCATTCAGTTTCAGCTCACAGTAAATGTTGCTGCCCTTGCAACAAACTTTGTAACCGCAATATCATCAGGTGGAGTCGCACTCACAGCTGTCCAGCTTCTTTGGGTTAACCTCATAATGGATTCTTTGGGGGCCTTAGCTCTCGCAACAGAACAACCCACAGATGATCTCATGACAAAAAAACCAGTTGGCCGAACTCAACCTCTTATAACTCCTATAATGTGGAGGAATATCAGCGCTCAAGCTCTATACCAGATAATTGTATTATTGGTGCTACATTTCAGAGGCGGCTCGATCTTCGGAGTGAATCTGAGGGTGCAGTCTACCTTAATATTCAACACGTTCGTCTTCTGTCAAGTTTTCAATGAGTTCAATGCGAGGAAACTAGAGAAGAAGAACATCTTCGATGGAATACTGAAGAATAAGCTGTTTTTGGGGATTGTTGGCGGGACAATAAGTTTACAGGTGTTTATGGCGGAAGTGTTGAACAAGTTTGCTGATACTGAAAGGCTGAACTGGGGGCAATGGGGTGCATGCGTGGGAATCGCTGCATTATCTTGGCCAATTGGTTGGCTTGCCAAGTGCATTCCAGTTACTCACAAACATCTTTCTCGTGAATACAGTGCCTAG
